# Supplementary material for: Differential Impact of the HEN1 Homolog HENN-1 on 21U and 26G RNAs in the Germline of Caenorhabditis elegans
Source: PLoS Genet. 2012 Jul 19;8(7):e1002702. doi: 10.1371/journal.pgen.1002702 (PMC3400576; doi:10.1371/journal.pgen.1002702)
Supplement: Table S4 — This table lists annotated genes from the C.elegans genome and gives displays the expression ratios from the two micor array experiments described in the paper. In addition it lists the normalised read counts of small RNAs found in the diverse libraries. WT: wild-type, ox: oxidized(enriched for 2′O-methylated RNAs), tap: tap treated RNA (allows cloning of 5′-triphosphate RNAs). Status indicates to which specific Argonaute small RNAs have been found to bind, based on published literature (see main text). (XLSX) [file pgen.1002702.s012.xlsx]

## Sheet: Gene stats
gene	status	array1 (log2)	array2 (log2)	22G/WT	26G/WT	22G/WT ox	26G/WT ox	22G/WT tap	26G/WT tap	22G/henn-1(pk2542)	26G/henn-1(pk2452)	22G/henn-1(pk2452) ox	26G/henn-1(pk2452) ox	22G/henn-1(pk2295)	26G/henn-1(pk2295)	22G/henn-1(pk2295) ox	26G/henn-1(pk2295) ox	22G/henn-1(pk2295) tap	26G/henn-1(pk2295) tap
2L52.1				0	0	0	0	11	0	0	0	0	0	0	0	0	0	2	0
2RSSE.1				0	0	0	0	2	0	0	0	0	0	0	0	0	0	3	0
2RSSE.2				0	0	0	0	0	0	0	0	0	0	0	0	0	0	1	0
2RSSE.3				0	0	0	0	0	0	0	0	0	0	0	0	0	0	1	0
3R5.1				3	0	0	0	10	0	0	0	0	0	0	0	0	0	5	0
3R5.2				1.5	0	0	0	8.5	0	0	0	0	0	0	0	0	0	7	0
4R79.1		1.8464		0	0	0	0	0	0	0	0	0	0	0	0	0	0	0	0
6R55.1		-1.57515		0	0	0	0	0	0	0	0	0	0	0	0	0	0	0	0
6R55.2				0	0	0	0	0	0	1	0	0	0	0	0	0	0	0	0
AC3.10	alg-3/4			0	0	0	0	0	0	0	0	0	0	0	0	0	0	0	0
AC3.2		-1.19973		0	0	0	0	1	0	0	0	0	0	0	0	0	0	1	0
AC3.3				0.111111	0	0	0	0	0	0	0	0	0	0	0	0	0	0	0
AC3.4		1.42775		0.111111	0	0	0	0	0	0	0	0	0	0	0	0	0	0	0
AC3.5		1.06697		0	0	0	0	1	0	0	0	0	0	0	0	0	0	0	0
AC3.7		2.2686		0	0	0	0	0	0	0	0	0	0	0	0	0	0	0	0
AC3.8		1.29425		0	0	0	0	2	0	0	0	0	0	0	0	0	0	0	0
AC3.9				0	0	0	0	1	0	0	0	0	0	0	0	0	0	0	0
AC7.2				0	0	0	0	0	0	0	0	0	0	0	0	0	0	1	0
AC7.3		1.70872		0	0	0	0	2	0	0	0	0	0	0	0	0	0	0	0
AC8.1		-1.68466		2.5	0	0	0	18.6667	0	0.5	0	0	0	0.5	0	0	0	9.83333	0
AC8.10				18.5	0	0	0	521	0	2.5	0	0	0	5	0	0	0	256	0
AC8.11				12.5	0	0.5	0	571	0	3	0	0	0	2.5	0	0	0	137.5	0
AC8.12				10	0	0	0	436.5	0	2	0	0	0	5.5	0	0	0	369	0
AC8.2		1.44754		0	0	0	0	0	0	0	0	0	0	0	0	0	0	0	0
AC8.3				18.5	0	0	0	521	0	2.5	0	0	0	5	0	0	0	256	0
AC8.4				12.5	0	0.5	0	571	0	3	0	0	0	2.5	0	0	0	137.5	0
AC8.5				2	0	0	0	13	0	1	0	0	0	0.5	0	0	0	8.5	0
AC8.6			-1.16998	0.5	0	0	0	1.5	0	0	0	0	0	0	0	0	0	2	0
AC8.7				10	0	0	0	436.5	0	2	0	0	0	5.5	0	0	0	369	0
AC8.9				0	0	0	0	0.666667	0	0	0	0	0	0	0	0	0	0.333333	0
AH10.1	alg-3/4			0	0	0	0	1	0	0	0	0	0	1	0	0	0	1	0
AH10.2				0	0	0	0	1	0	0	0	0	0	0	0	0	0	3	0
AH10.4				0.5	0	0	0	10.25	0	0	0	0	0	0.25	0	0	0	8.5	0
AH6.2		1.52455		0	0	0	0	0	0	0	0	0	0	0	0	0	0	0	0
AH6.3		2.28804		0	0	0	0	0	0	0	0	0	0	1	0	0	0	0	0
AH6.5		-2.28051	-3.13134	5	0	6	0	316	0	4	0	0	0	0	0	0	0	187	2
AH9.1				0	0	0	0	5	0	1	0	0	0	0	0	0	0	0	0
AH9.2				0	0	0	0	3	0	0	0	0	0	1	0	0	0	0	0
AH9.3				1	0	0	0	4	0	0	0	0	0	0	0	0	0	1	0
AH9.4				0	0	0	0	7	0	0	0	0	0	0	0	0	0	1	0
AH9.7				0	0	0	0	0	0	0	0	0	0	0	0	0	0	0	0
B0001.1				3	0	0	0	7	0	1	0	0	0	0	0	0	0	10	0
B0001.2		1.28566		2	0	0	0	36	0	0	0	0	0	0	0	0	0	21	0
B0001.3		-1.01879		15	0	0	0	573	0	9	0	0	0	9	0	0	0	172	0
B0001.4		-1.08957		3	0	0	0	19	0	0	1	0	0	0	0	0	0	18	0
B0001.5		-2.61386		43	0	0	0	475	0	19	0	0	0	21	0	0	0	405	0
B0001.6				36	0	0	0	359	4	0	0	0	0	6	0	0	0	76	0
B0001.7		-1.48504	-1.07157	6	0	0	0	24	0	1	0	2	0	1	0	0	0	33	0
B0001.8				1	0	0	0	33	0	0	0	0	0	0	0	0	0	18	0
B0019.1		-1.36251		0	0	0	0	1	0	0	0	0	0	0	0	0	0	2	0
B0019.2				3	0	0	0	17	0	2	0	1	0	2	0	0	0	17	0
B0024.1		-1.68476		0	0	0	0	0	0	0	0	0	0	0	0	0	0	0	0
B0024.10				3	0	0	0	36	0	2	0	0	0	1	0	0	0	41	0
B0024.11				3	0	0	0	15	0	2	0	0	0	0	0	0	0	10	0
B0024.12		1.02376	1.0896	0	0	0	0	0	0	0	0	0	0	0	0	0	0	0	0
B0024.13				2	0	0	0	39	0	2	0	0	0	1	0	0	0	21	0
B0024.14				1	0	0	0	25	0	0	0	0	0	0	0	0	0	15	0
B0024.2		1.61897	-1.37217	0	0	0	0	0	0	0	0	0	0	0	0	0	0	0	0
B0024.3				1	0	0	0	4	0	0	0	0	0	0	0	0	0	1	0
B0024.4		2.8313		0	0	0	0	0	0	0	0	0	0	0	0	0	0	0	0
B0024.6				0	0	0	0	0	0	0	0	0	0	0	0	0	0	1	0
B0024.9		1.22649		0	0	0	0	51	0	0	0	0	0	0	0	0	0	45	1
B0025.1		1.32356		2	0	0	0	53	0	4	0	0	0	0	0	0	0	36	0
B0025.2		2.40986		0	0	0	0	17	1	1	0	0	0	1	0	0	0	10	0
B0025.4				0	0	0	0	2	0	0	0	0	0	0	0	0	0	4	0
B0025.5				2	0	0	0	0	0	1	0	0	0	0	0	0	0	0	0
B0034.3				0	0	0	0	0	0	0	0	0	0	0	0	0	0	4	0
B0034.4	alg-3/4	1.04414		0	0	0	0	0	0	0	0	0	0	0	0	0	0	0	0
B0034.5				0	0	0	0	3	0	0	0	0	0	0	0	0	0	0	0
B0035.1				4	0	0	0	3	0	1	0	0	0	1	0	0	0	7	0
B0035.10		-2.12758		0	0	0	0	8.39286	0.5	0.833333	0	0	0	0.5	0	0	0	10.7679	0
B0035.11				5	0	0	0	118	0	5	0	1	0	1	0	0	0	103	0
B0035.12				5	0	0	0	62	0	4	0	0	0	1	0	0	0	50	0
B0035.13				0	0	0	0	3	0	0	0	0	0	0	0	0	0	1	0
B0035.14				0	0	0	0	12	0	0	0	0	0	0	0	0	0	22	0
B0035.15				1	0	0	0	9	0	0	0	0	0	0	0	0	0	7	0
B0035.16		1.17408		0	0	0	0	9	0	1	0	0	0	0	0	0	0	8	0
B0035.18				0	0	0	0	10	0	0	0	0	0	0	0	0	0	2	0
B0035.2		2.00092		0	0	0	0	18	0	0	0	0	0	0	0	0	0	8	0
B0035.3		1.06205		0	0	0	0	2	0	0	0	0	0	0	0	0	0	1	0
B0035.4				0	0	0	0	3	0	0	0	0	0	0	0	0	0	4	0
B0035.5		1.09138		2	0	0	0	136	0	4	0	0	0	1	0	0	0	84	0
B0035.6		-1.77134		2.5	0	0	0	33	0	1.5	0	0	0	0.5	0	0	0	37	0
B0035.7				0.666667	0.166667	0	0	8.40833	0	0.6	0	0	0	0.166667	0.333333	0	0	5	0
B0035.8		-2.52837		1.58333	0.333333	0	0	8.39286	1.25	0.25	0	0	0	0.5	0.833333	0	0	12.1048	1.25
B0035.9				0.333333	0.333333	0	0	5.41667	0	0.583333	0	0	0	0.333333	0	0	0	5.58333	0
B0041.1				0	0	0	0	2	0	0	0	0	0	0	0	0	0	1	0
B0041.2				21	0	0	0	83	0	4	0	0	0	2	0	0	0	67	0
B0041.3				0	0	0	0	2	0	0	0	0	0	0	0	0	0	0	0
B0041.4				3	0	1	0	31	2	5	0	0	0	4	0	0	0	10	0
B0041.5				0	0	0	0	8	0	0	0	0	0	0	0	0	0	10	0
B0041.7				9	0	0	0	33	0	2	0	0	0	3	0	0	0	47	0
B0041.8				7	0	1	0	81	0	1	0	0	0	1	0	0	0	44	0
B0047.1				15	0	0	0	403	0	7	0	0	0	3	0	0	0	181	0
B0047.2				0	0	0	0	10	0	0	0	0	0	1	0	0	0	11.5	0
B0047.3				4	0	0	0	18	0	3	0	0	0	7	0	0	0	81	0
B0047.4				3	0	0	0	16.2556	0	0.333333	0	0	0	1.22222	0	0	0	16.2667	0
B0047.5				10	0	0	0	33	0	2	0	0	0	3	0	0	0	73	0
B0198.1				2	0	0	0	58	0	1	0	0	0	0	0	0	0	12	0
B0198.2				0	0	0	0	0	0	0	0	0	0	0	0	0	0	1	0
B0205.1				2	0	1	0	39	0	0	0	0	0	0	0	0	0	39.5	0
B0205.10	alg-3/4			1	2	0	0	0	0	0	0	0	0	0	1	0	0	0	3
B0205.11		1.3959		2	0	0	0	2	0	0	0	0	0	0	0	0	0	6	0
B0205.12				1	0	0	0	3	0	1	0	0	0	0	0	0	0	2	0
B0205.13				0	0	0	0	0	0	0	0	0	0	0	0	0	0	0	0
B0205.3		-1.30108		1	0	0	0	82	0	1	0	3	0	1	0	0	0	57	0
B0205.4		1.52582		0	0	0	0	0	0	0	0	0	0	0	0	0	0	0	0
B0205.5				7	0	0	0	244	0	1	0	0	0	0	0	0	0	119	0
B0205.6				8	0	0	0	33	0	2	0	0	0	1	0	0	0	26	0
B0205.7		-1.18836		2	0	0	0	19	0	5	0	0	0	1	0	0	0	19	0
B0205.8				1	0	0	0	2	0	0	0	0	0	1	0	0	0	0	0
B0205.9			-1.32869	4	0	0	0	36.5	0	2	0	0	0	0	1	0	0	49	0
B0207.1				0	0	0	0	0	0	0	0	0	0	0	0	0	0	0	0
B0207.11		2.42172		0	0	0	0	0	0	0	0	0	0	0	0	0	0	0	0
B0207.12				0	0	0	0	2	0	0	0	0	0	0	0	0	0	0	0
B0207.2		1.07713		0	0	0	0	0	0	0	0	0	0	0	0	0	0	0	0
B0207.4		-1.38872		17	0	0	0	227	0	11	0	0	0	3	0	0	0	134	0
B0207.5				0	0	0	0	7	0	0	0	0	0	0	0	0	0	0	0
B0207.6				0	0	0	0	1	0	0	0	0	0	0	0	0	0	1	0
B0207.7		1.07907		0	0	0	0	0	0	0	0	0	0	0	0	0	0	0	0
B0207.9		1.43528		0	0	0	0	0	0	0	0	0	0	0	0	0	0	0	0
B0212.2		1.81226		0	0	0	0	0	0	0	0	0	0	0	0	0	0	2	0
B0212.3				7.5	0	0	0	21.5	0	2	0	0	0	0.5	0	0	0	14.5	0
B0212.4				0	0	0	0	3	0	0	0	0	0	1	0	0	0	1	0
B0212.5		-1.16908		0	0	0	0	0	0	0	0	0	0	0	0	0	0	2	0
B0213.11				0	0	0	0	2	0	0	0	0	0	0	0	0	0	0	0
B0213.15		1.51162		0	0	0	0	0	0	0	0	0	0	0	0	0	0	0	0
B0213.17			1.51786	0	0	0	0	0	0	0	0	0	0	0	0	0	0	0	0
B0213.5		1.3624	1.48158	0	0	0	0	0	0	0	0	0	0	0	0	0	0	0	0
B0213.6			1.68527	0	0	0	0	0	0	0	0	0	0	0	0	0	0	0	0
B0218.1		1.34771		0	0	0	0	0	0	0	0	0	0	0	0	0	0	0	0
B0218.2		2.05839	1.1094	0	0	0	0	6	0	1	0	0	0	0	0	0	0	5	0
B0218.3				1	0	0	0	6	0	0	0	0	0	0	0	0	0	7	0
B0218.5				0	1	0	0	2	0	0	0	0	0	0	0	0	0	3	0
B0218.6				0	0	0	0	1	0	0	0	0	0	0	0	0	0	1	0
B0218.7	alg-3/4			0	0	0	0	0	1	0	0	0	0	0	0	0	0	0	1
B0222.10		-1.2554		0	0	0	0	0.2	0	0	0	0	0	0	0	0	0	0.5	0
B0222.4		-1.46704		0	0	0	0	1	0	0	0	0	0	0	0	0	0	0	0
B0222.5		-1.51317	-2.19993	0	0	0	0	0	0	0	0	0	0	0	0	0	0	0	0
B0222.6				0.1	0	0	0	0.25	0	0	0	0	0	0	0	0	0	0	0
B0222.7				0.1	0	0	0	0.25	0	0	0	0	0	0	0	0	0	0	0
B0222.8				0.1	0	0	0	0.25	0	0	0	0	0	0	0	0	0	0	0
B0222.9				0	0	0	0	2	0	0	0	0	0	0	0	0	0	0	0
B0228.4				0	0	0	0	2	0	0	0	0	0	0	0	0	0	21	0
B0228.5				0	0	0	0	0	0	0	0	0	0	0	0	0	0	1	0
B0228.6				2	0	0	0	0	0	0	0	0	0	1	0	0	0	0	0
B0228.7				3	0	0	0	23	0	0	0	0	0	0	0	0	0	25	0
B0238.1		1.03925		1	0	0	0	1.66667	0	0	0	0	0	0	0	0	0	1	0
B0238.10		-1.17316		0	0	0	0	27	0	2	0	0	0	0	0	0	0	8	0
B0238.11				0	0	0	0	66	0	1	0	2	0	3	0	0	0	41	0
B0238.12				0	0	0	0	11	0	0	0	0	0	0	0	0	0	7	0
B0238.13				0	0	0	0	0.666667	0	0	0	0	0	0	0	0	0	0	0
B0238.15				0	0	0	0	0	0	0	0	0	0	0	0	0	0	1	0
B0238.9				11	0	0	0	95	0	7	0	0	0	5	0	0	0	86	0
B0240.1		1.42664		0	0	0	0	3	0	0	0	0	0	0	0	0	0	1	0
B0240.2		1.56199		0	0	0	0	1	0	0	0	0	0	0	0	0	0	2	0
B0240.4				3	0	0	0	8	0	1	0	0	0	1	0	0	0	15	0
B0244.2		-1.29617		0	0	0	0	26	0	0	0	0	0	0	0	0	0	37	0
B0244.8		-3.41508	-1.56806	3	0	0	0	97	0	9	0	1	0	3	0	0	0	52	0
B0244.9	alg-3/4	1.18192		0	0	0	0	0	0	0	0	0	0	0	0	0	0	0	0
B0250.1		-1.55309		1.83333	0	0	0	22	0.5	3	0	0	0	0.5	1	0	0	15	0
B0250.11				1	0	0	0	29.3333	0	0	0	0	0	0	0	0	0	26.6667	0
B0250.12				3	0	0	0	3.5	0	0	0	0	0	0	0	0	0	1	0
B0250.14	ncRNA			0	0	0	0	0	0	0	0	0	0	0	0	0	0	0	0
B0250.2				4	0	0	0	143	0	1	0	0	0	1	0	0	0	89	0
B0250.3				2.83333	0	0	0	21	0.5	2	1	0	0	0.5	1	0	0	16.5	0
B0250.4				0	0	0	0	1	0	0	0	0	0	0	0	0	0	0	0
B0250.5				0	0	0	0	10	0	1	0	0	0	3	0	0	0	5	1
B0250.7				5.33333	0	0	0	8	0	0	0	0	0	3	0	0	0	6.5	0
B0250.8				121	0	2	0	4804	0	36	0	0	0	47	0	0	0	3182	0
B0250.9				0	0	0	0	0.5	0	0	0	0	0	0	0	0	0	0	0
B0252.1				0	0	0	0	11	0	0	0	0	0	0	0	0	0	6	0
B0252.2		1.99912		0	0	0	0	0	0	0	0	0	0	0	0	0	0	0	0
B0252.4				2	0	0	0	50	0	0	0	0	0	0	0	0	0	21	0
B0252.5	alg-3/4			0	0	0	0	0	0	0	0	0	0	0	0	0	0	0	0
B0252.6		1.18259		0	0	0	0	0	0	0	0	0	0	0	0	0	0	0	0
B0261.1		-1.16792		4	0	0	0	68	0	5	0	0	0	3	0	0	0	58	0
B0261.2				3	0	0	0	28	0	3	0	0	0	2	0	0	0	20	0
B0261.4				1	0	0	0	42	0	0	0	0	0	1	0	0	0	25	0
B0261.5	alg-3/4	3.01912		0	0	0	0	0	0	0	0	0	0	0	0	0	0	0	0
B0261.6				2	1	0	0	24	0	0	0	0	0	1	0	0	0	10	0
B0261.7		-1.29135	-1.0379	2	0	0	0	33	0	3	0	0	0	0	0	0	0	13	1
B0261.8		1.12289		1	0	0	0	51	0	0	0	0	0	8	0	0	0	434	0
B0272.1				0	0	0	0	1	0	0	0	0	0	0	0	0	0	0	0
B0272.2				0	0	0	0	1	0	0	0	0	0	0	0	0	0	3	0
B0272.3				3	0	0	0	47	0	0	0	0	0	0	0	0	0	35	0
B0273.1				0	0	0	0	0	0	0	0	0	0	0	0	0	0	0	2
B0273.2		-2.53979	-3.02957	7	0.333333	1.25	0	59.9	0	6.25	0	0.333333	0	3.33333	0	0	0	30.0833	0
B0273.3				20.8333	0	0.25	0	259.667	0	18.3333	0	0	0	3.16667	0	0	0	247.167	0
B0273.4				0	0	0	0	14	0	0	0	0	0	0	0	0	0	10	0
B0280.1		1.05093		1	0	0	0	73	0	1	0	0	0	0	0	0	0	65	0
B0280.10		2.03279		14	0	0	0	16	0	5	0	0	0	2	0	0	0	11	0
B0280.11				1	0	0	0	0	0	0	0	0	0	0	0	0	0	0	0
B0280.12				0	0	0	0	0	0	0	0	0	0	0	0	0	0	3	0
B0280.13				0	0	0	0	0	0	0	0	0	0	0	0	0	0	1.5	0
B0280.17				3	0	0	0	0	0	0	0	0	0	0	0	0	0	0	0
B0280.2				0	0	0	0	0	0	0	0	0	0	0	0	0	0	1	0
B0280.3				1	0	0	0	19	0	3	0	0	0	0	0	0	0	12	0
B0280.4		1.59574		0	0	0	0	0	0	0	0	0	0	0	0	0	0	1	0
B0280.5		-1.52245	-2.06651	8	0	0	0	119	0	7	0	0	0	1	0	0	0	90	0
B0280.7		3.22629		0	0	0	0	0	0	0	0	0	0	0	0	0	0	0	0
B0280.8		1.62084		1	0	0	0	8	0	0	0	0	0	2	0	0	0	1	0
B0280.9				4	0	0	0	34	0	0	0	0	0	0	0	0	0	42	0
B0281.4				26	0	1	0	528	0	7	0	0	0	8	0	0	0	364	0
B0281.5				3	0	0	0	5	0	0	0	0	0	2	0	0	0	5	0
B0284.2				0	0	0	0	0	0	0	0	0	0	0	0	0	0	1	0
B0284.3				59	0	0	0	766	0	21	0	1	0	13	0	0	0	519	0
B0284.5				0	0	0	0	0	0	0	0	0	0	0	0	0	0	0	0
B0284.6	ncRNA			172.083	190.75	1.5	0	226.617	78.75	100.083	114.167	3.66667	4.16667	94	117.833	1.5	1.16667	348.333	93.9167
B0285.1				5	1	2	0	34	0	4	0	0	0	0	0	0	0	19	0
B0285.12	ncRNA			343.667	329.75	2	0	305.117	85.0833	214.083	173.833	3.16667	1.5	206.333	138.167	1.75	0.5	475.667	115.917
B0285.3				7	0	0	0	15	0	2	0	0	0	0	0	0	0	10	0
B0285.4		1.00061		0	0	0	0	14	0	0	0	0	0	0	0	0	0	8	0
B0285.5				7	0	0	0	57	0	0	0	0	0	0	0	0	0	32	0
B0285.6				0	0	0	0	0	0	0	0	0	0	0	0	0	0	1	0
B0285.7				4	0	0	0	174	0	0	0	0	0	0	0	0	0	148	0
B0285.8				0	0	0	0	10	0	0	0	0	0	0	0	0	0	6	0
B0285.9		1.84921	1.05046	2	0	0	0	3	0	0	0	0	0	0	0	0	0	2	0
B0286.1				2	0	0	0	21	0	0	0	0	0	1	0	0	0	7	0
B0286.2				0	0	0	0	0	0	0	0	0	0	0	0	0	0	1	0
B0286.3				0	0	0	0	4	0	0	0	0	0	0	0	0	0	20	0
B0286.4				8	0	0	0	36	0	1	0	0	0	3	0	0	0	22	0
B0286.6				0	0	0	0	1	0	0	0	0	0	0	0	0	0	0	0
B0294.1				0.5	2	0	0.5	1	0	0.5	0.5	0	2.5	0	0.5	0	0	2.5	0
B0302.1		-1.54874		3	1	0	0	16	0	0	0	0	0	0	0	0	0	8	0
B0302.2				0	0	0	0	0	0	0	0	0	0	0	0	0	0	0	0
B0302.5		-1.10562		0	0	0	0	0	0	0	0	0	0	0	0	0	0	2	0
B0303.11		-1.54959		0	0	0	0	0	0	0	0	0	0	0	0	0	0	2	0
B0303.14				0	0	0	0	5	0	0	0	0	0	0	0	0	0	3	0
B0303.15				4	0	1	0	5	0	1	0	0	0	1	0	0	0	13	0
B0303.2		1.51721		28	0	0	0	45	0	5	0	0	0	5	0	0	0	60	0
B0303.3				11	0	1	0	81	0	9	0	0	0	3	0	0	0	58	0
B0303.4		-1.38752		0	0	0	0	28	0	0	0	0	0	0	0	0	0	12	0
B0303.5		-1.35544		0	0	0	0	0	0	0	0	0	0	0	0	0	0	0	0
B0303.7				22	0	0	0	283	2	4	0	0	0	3	0	0	0	112	0
B0303.9				4	0	2	0	22	0	8	0	0	0	2	0	0	0	16	0
B0304.1				0	0	0	0	5	0	0	0	0	0	0	0	0	0	1	0
B0304.2		-1.01991		4	0	0	0	69	0	12	0	0	0	0	0	0	0	38	0
B0304.3		1.20302		0	0	0	0	0	0	0	0	0	0	0	0	0	0	0	0
B0304.4				0	4	0	0	2	0	0	0	0	0	0	0	0	0	1	0
B0304.5				0	0	0	0	0	0	0	0	0	0	0	0	0	0	1	0
B0304.8				25	0	0	0	152	0	7	0	0	0	13	0	0	0	72	0
B0310.5				0	0	0	0	4	0	0	0	0	0	0	0	0	0	0	0
B0331.1				0	0	0	0	6	0	0	0	0	0	0	0	0	0	3	0
B0331.2		2.62836		0	0	0	0	0	0	0	0	0	0	0	0	0	0	0	0
B0334.10				0	0	0	0	2	0	0	0	0	0	0	0	0	0	0	0
B0334.11				1	0	0	0	49.5	0	1	0	0	0	2	0	0	0	43	0
B0334.13		2.27438		0	0	0	0	0	0	0	0	0	0	0	0	0	0	0	0
B0334.18	ncRNA			4.13043	0.661184	0.0434783	0	2	0.142857	1.97483	0.1875	0.521739	0	2.08696	0.470395	0	0	1.17391	0.0625
B0334.2				0	0	0	0	0	0	0	0	0	0	0	0	0	0	0	0
B0334.3				0	0	0	0	16	0	2	0	0	0	1	0	0	0	13	0
B0334.4				2	0	0	0	6	0	0	0	0	0	0	0	0	0	1	0
B0334.5		-1.65764		4	0	0	0	72	0	7	0	0	0	2	0	0	0	52	0
B0334.6		1.41656		0	0	0	0	0	0	0	0	0	0	0	0	0	0	1	0
B0334.7				0	0	0	0	5	0	0	0	0	0	0	0	0	0	2	0
B0334.8		-1.67198		1	0	0	0	49	0	4	0	0	0	2	0	0	0	25	0
B0334.9				1	0	0	0	4	0	0	0	0	0	1	0	0	0	4	0
B0336.1		-1.45213		11	0	0	0	169	0	4	0	2	0	2	0	0	0	166	0
B0336.10		1.64326		1	0	2	0	36	0	0	0	0	0	0	0	0	0	8	0
B0336.11				0	0	0	0	0	0	0	0	0	0	0	0	0	0	1	0
B0336.12				0	0	0	0	1	2	0	0	0	0	0	0	0	0	0	0
B0336.13				0	0	0	0	0	0	0	0	0	0	0	0	0	0	2	0
B0336.2				2.5	0	0	0	22	0	1	0	0	0	0	0	0	0	13	1
B0336.3	csr-1			19	0	1	0	80	0	16	0	0	0	8	0	0	0	90	0
B0336.4		1.10769		1	0	0	0	7	0	0	0	0	0	0	0	0	0	2	0
B0336.5		-1.5615	-1.29184	3	0	0	0	19	0	0	0	0	0	2	0	0	0	23	0
B0336.6		-1.19841		0	0	0	0	19	0	1	0	0	0	0	0	0	0	18	0
B0336.7		-1.36388		3	0	0	0	78	0	0	0	0	0	0	0	0	0	52	0
B0336.8		-1.80803		0	0	1	0	1	0	1	0	0	0	0	0	0	0	3	0
B0336.9				14	0	1	0	76	0	14	0	0	0	1	0	0	0	59	0
B0348.2			1.22206	0	0	0	0	0	0	0	0	0	0	0	0	0	0	0	0
B0348.4				6	0	0	0	56	0	2	0	0	0	7	0	0	0	133	0
B0348.5		1.97726		2	0	0	0	90	0	0	0	0	0	0	0	0	0	33	0
B0348.6		-1.99597		7	0	2	0	75	0	2	0	0	0	1	0	0	0	60	0
B0350.2		-1.62726		0	0	0	0	31	0	0	0	0	0	1	0	0	0	15	0
B0350.76	ncRNA			0	0	0	0	0	0	0	0	0	0	0	0	0	0	2	0
B0361.10		1.42158		3	0	0	0	3	0	0	0	0	0	1	0	0	0	2	0
B0361.11		1.95066		0	0	0	0	0	0	0	0	0	0	0	0	0	0	0	0
B0361.2				1	0	0	0	61	0	0	0	0	0	2	0	0	0	36	0
B0361.3		1.77564		1	0	0	0	3	0	0	0	0	0	0	0	0	0	4	0
B0361.4				3	0	0	0	28	0	0	0	0	0	2	0	0	0	7	0
B0361.5				4	0	0	0	24	0	0	0	0	0	0	0	0	0	18	0
B0361.6		1.18915		1	0	0	0	23	0	2	0	0	0	2	0	0	0	18	0
B0361.7				0	0	0	0	5	0	0	0	0	0	0	0	0	0	8	0
B0361.8				0	0	0	0	1	0	0	0	0	0	0	0	0	0	1	0
B0361.9				10	0	1	0	400	0	0	0	0	0	1	0	0	0	56	0
B0365.1		-1.6444		6	0	0	0	92	0	9	0	0	0	0	0	0	0	55	0
B0365.2				0	0	0	0	1	0	0	0	0	0	0	0	0	0	0	0
B0365.3		-1.21404		9	0	0	0	126	0	8	0	0	0	5	1	0	0	102	0
B0365.5				0	0	0	0	0	0	0	0	0	0	0	0	0	0	0	0
B0365.6				1	0	0	0	15	0	0	0	0	0	0	0	0	0	7	0
B0379.1				0	0	0	0	0	0	0	0	0	0	0	0	0	0	0	0
B0379.2		2.537		0	0	0	0	0	0	0	0	0	0	0	0	0	0	0.5	0
B0379.3				13	0	1	0	221	0	17	0	0	0	2	0	0	0	168	0
B0379.4				3	0	0	0	6	0	0	0	0	0	0	0	0	0	13	0
B0379.7			-1.13108	1	1.5	0	0	0	0	0	0	0	0	0	0	0	0	0	1
B0379.8	ncRNA			0	0	0	0	1	0	0	0	0	0	0	0	0	0	0	0
B0391.10				29	0	0	0	144.5	0	13	0	0	0	7.5	0	0	0	67.5	0
B0391.11				2	0	0	0	0	0	0	0	0	0	0	0	0	0	0	0
B0391.4				0	0	0	0	1	0	0	0	0	0	0	0	0	0	0	0
B0391.5				3	0	0	0	4	0	1	0	0	0	2	0	0	0	2	0
B0391.6				0.5	0	0	0	10.5	0	0	0	0	0	0	0	0	0	3.5	0
B0391.8				0.5	0	0	0	14	0	0	0	0	0	0	0	0	0	3	0
B0391.9				3	0	0	0	69	0	0	0	0	0	0	0	0	0	17	0
B0393.1				5	0	0	0	28	0	5	0	0	0	1	0	0	0	13	0
B0393.11	ncRNA			0	0	0	0	0	0	0	0	0	0	0	0	0	0	0	0
B0393.2			-1.33627	1	0	0	0	2	0	1	0	0	0	0	0	0	0	7	0
B0393.3		-1.96037		1	0	0	0	5	0	3	0	0	0	0	0	0	0	13	0
B0393.4	alg-3/4			0	0	0	0	1	0	0	0	0	0	1	1	0	0	2	0
B0393.5		1.72945		0	0	0	0	3	0	0	0	0	0	0	0	0	0	1	0
B0393.6		-1.67575	-1.38861	3	0	0	0	39	0	0	0	0	0	2	0	0	0	32	0
B0393.7				0	0	0	0	0	0	0	0	0	0	0	0	0	0	2	0
B0393.8				0.0666667	0	0	0	0.216667	0	0	0	0	0	0	0	0	0	0	0
B0393.9				0	0	0	0	0	0	0	0	0	0	0	0	0	0	2	0
B0395.2		1.2046	2.66695	0	0	0	0	0	0	0	0	0	0	0	0	0	0	1	0
B0395.3		-1.59289		5	0	0	0	11	0	3	0	0	0	0	0	0	0	7	0
B0399.1				0	0	0	0	0	0	0	0	0	0	0	0	0	0	0	0
B0403.3				0	0	0	0	2	0	0	0	0	0	0	0	0	0	1	0
B0403.4				3	0	0	0	12	0	0	0	0	0	0	0	0	0	15	0
B0410.2				2	0	0	0	4	0	1	0	0	0	0	0	0	0	1	0
B0410.3		1.34248		0	0	0	0	4	0	0	0	0	0	0	0	0	0	0	0
B0412.1				0	0	0	0	0	0	0	0	0	0	0	0	0	0	1	0
B0412.2				0	0	0	0	46	0	0	0	0	0	0	0	0	0	2	0
B0412.3				5	0	0	0	58	0	2	0	0	0	2	0	0	0	51	0
B0412.4		-1.43103		1	0	0	0	13	0	4	0	0	0	0	0	0	0	7	0
B0414.3		-2.38375	-1.17225	4	0	0	0	38.5	0	3	0	0	0	1	0	0	0	20	0
B0414.5		-1.68385	-1.08858	12	0	0	0	213	0	13	0	0	0	11	0	0	0	186	0
B0414.6				2	0	0	0	32	0	6	0	0	0	0	0	0	0	48	0
B0414.7				18	0	0	0	278	0	1	0	0	0	4	0	0	0	185	0
B0414.8		1.18207		4	0	0	0	35	0	4	0	0	0	1	0	0	0	17	0
B0416.5		-1.72786		1	0	0	0	6	0	0	0	0	0	0	0	0	0	2	0
B0416.6				8	0	0	0	72	0	1	0	0	0	2	0	0	0	46	0
B0416.7		-1.04749		0	0	0	0	0	0	0	0	0	0	0	0	0	0	0	0
B0432.1				0	0	0	0	3	0	0	0	0	0	0	0	0	0	3	0
B0432.10				0	0	0	0	3	0	0	0	0	0	1	0	0	0	8	0
B0432.11	alg-3/4	1.42914		0	1	0	0	0	0	0	1	0	0	0	2	0	0	0	2
B0432.13				1	0	0	0	8	0	2	0	2	0	0	0	0	0	5	0
B0432.2		1.12392		1	0	1	0	65	0	1	0	0	0	0	0	0	0	22	0
B0432.3				1	0	0	0	19	0	1	0	0	0	0	0	0	0	22	0
B0432.4				2	0	0	0	32	0	2	0	0	0	0	0	0	0	22	0
B0432.5				0	0	0	0	0	0	2	0	0	0	0	0	0	0	1	0
B0432.6				2	0	0	0	3	0	0	0	0	0	1	0	0	0	7	0
B0432.7				1	0	0	0	27	0	1	0	0	0	0	0	0	0	21	0
B0432.8				0	0	0	0	19	0	0	0	0	0	0	0	0	0	18	0
B0432.9				0	0	1	0	93	0	1	0	0	0	3	0	0	0	46	0
B0454.1				0	0	0	0	4	0	0	0	0	0	0	0	0	0	9	0
B0454.2				0	0	0	0	2	0	0	0	0	0	0	0	0	0	1	0
B0454.8				2	0	0	0	54	0	0	0	0	0	0	0	0	0	26	0
B0454.9				0	0	0	0	8	0	1	0	0	0	0	0	0	0	18	0
B0457.1				7	0	0	0	75	0	2	0	0	0	1	0	0	0	56	0
B0457.3				0	0	0	0	2	0	0	0	0	0	0	0	0	0	0	0
B0457.4				0	0	0	0	4	0	0	0	0	0	1	0	0	0	2	0
B0457.6		-1.37361	1.59689	0	0	0	0	2	0	0	0	0	0	0	0	0	0	5	0
B0457.9	ncRNA			0	0	0	0	0	0	0	0	0	0	0	0	0	0	0	0
B0462.1				0	0	0	0	1	0	0	0	0	0	0	0	0	0	4	0
B0462.3				0	0	0	0	0	0	0	0	0	0	0	0	0	0	0	0
B0462.5				0	0	0	0	1	0	0	0	0	0	0	0	0	0	0	0
B0464.1				6	0	0	0	41	0	5	0	0	0	2	0	0	0	53	0
B0464.2				0	0	1	0	6	0	2	0	0	0	0	0	0	0	7	0
B0464.3				2	0	0	0	2	0	1	0	0	0	2	0	0	0	6	0
B0464.4	alg-3/4			0	1	0	0	13	0	0	1	0	0	0	1	0	0	7	0
B0464.5		-1.16675		12	0	1	0	149	0	14	0	1	0	5	3	0	0	139	0
B0464.6		-1.05789		1	0	0	0	29	0	2	0	0	0	0	1	0	0	31	0
B0464.7		1.27727		0	0	0	0	6	0	1	0	0	0	1	0	0	0	3	0
B0464.8		1.47011		0	0	0	0	7	0	1	0	0	0	0	0	0	0	11	0
B0464.9		-1.67146		1	0	0	0	55	0	0	0	0	0	3	0	0	0	21	0
B0478.1				0	0	0	0	0	0	0	0	0	0	0	0	0	0	1	0
B0491.1		-1.58102		4	0	0	0	77	0	0	0	0	0	3	0	0	0	66	0
B0491.2			1.29752	0	0	0	0	0	0	0	0	0	0	0	0	0	0	0	0
B0491.3		1.81513		0	0	0	0	0	0	0	0	0	0	0	0	0	0	0	0
B0491.5				0	1	0	0	21	0	2	0	0	0	0	0	0	0	17	0
B0491.6				9	0	0	0	61	0	1	0	0	0	2	0	0	0	27	0
B0491.7		1.24254		5	0	0	0	19	0	2	0	0	0	0	0	0	0	10	0
B0491.8		-1.31931		0	0	0	0	0	0	0	0	0	0	0	0	0	0	0	0
B0495.10				0	0	0	0	0	0	0	0	0	0	0	0	0	0	1	0
B0495.2				11	0	0	0	24	0	2	0	0	0	5	0	0	0	26	0
B0495.4		1.92244		0	0	0	0	6	0	0	0	0	0	0	0	0	0	5	0
B0495.5		1.41616		1	0	0	0	14	0	4	0	0	0	6	0	0	0	9	0
B0495.6		-1.99461		1	0	0	0	0	0	0	0	0	0	1	0	0	0	2	0
B0495.7				4	0	0	0	66	1	1	0	0	0	0	0	0	0	40	0
B0495.8				4	0	0	0	76	0	0	0	1	0	2	0	0	0	32	0
B0495.9		1.17401		0	0	0	0	8	0	1	0	0	0	0	0	0	0	9	0
B0496.1		1.99156		0	0	0	0	0	0	0	0	0	0	0	0	0	0	0	0
B0496.2		2.62642		0	0	0	0	0	0	0	0	0	0	0	0	0	0	0	0
B0496.6				0	0	0	0	0	0	0	0	0	0	0	0	0	0	0	0
B0496.7			2.13758	0	0	0	0	0	0	0	0	0	0	0	0	0	0	1	0
B0496.8				0	0	0	0	4	0	0	0	0	0	0	0	0	0	3	0
B0507.1				0	0	0	0	0	0	0	0	0	0	0	0	0	0	0	0
B0507.2		1.05097		0	0	0	0	0	0	0	0	0	0	0	0	0	0	0	0
B0507.3		-1.05113		0	0	0	0	5	0	0	0	0	0	0	0	0	0	0	0
B0507.8				1	0	0	0	0	0	0	0	0	0	0	0	0	0	0	0
B0511.1		2.07348		1	0	0	0	0	0	0	0	0	0	0	0	0	0	0	0
B0511.10		-1.08903		9	0	2	0	45	0	6	0	0	0	5	0	0	0	39	0
B0511.11				1	0	0	0	3	0	1	0	0	0	0	0	0	0	7	0
B0511.12		-1.25575		1	0	0	0	36	0	1	0	0	0	1	0	0	0	29	0
B0511.13				3	0	0	0	50	0	3	0	0	0	3	0	0	0	27	0
B0511.14				0	0	0	0	6	0	0	0	0	0	0	0	0	0	3	0
B0511.2				0	0	0	0	0.583333	0	0	0	0	0	0	0	0	0	0.333333	0
B0511.3		2.12735		1	0	0	0	5	0	0	0	0	0	2	0	0	0	35	0
B0511.4	alg-3/4	1.06245		0	1	0	0	0	0	0	0	0	0	0	0	0	0	1	0
B0511.5		1.9164		2	0	0	0	26	0	0	0	0	0	0	0	0	0	20	0
B0511.6				1	0	0	0	113	0	1	0	0	0	0	0	0	0	106	0
B0511.7				2	0	0	0	10	0	1	0	0	0	0	0	0	0	6	0
B0511.8				3	0	0	0	25	0	1	0	0	0	0	0	0	0	22	0
B0511.9		-1.37075		5	0	0	0	33	0	2	0	0	1	1	0	0	0	23	0
B0513.1		-1.15498		2	0	0	0	35	0	4	0	0	0	2	0	0	0	17	0
B0513.12				0.5	0	0	0	3	0	0	0	0	0	0.5	0	0	0	7.5	0
B0513.2			-1.0786	3	0	0	0	13	0	3	0	0	0	2	0	0	0	7	0
B0513.3				2	0	0	0	3	0	0	0	0	0	1	0	0	0	4	0
B0513.4			-1.75233	1	0	0	0	4	0	0	0	0	0	0	0	0	0	0	0
B0513.6				0	0	0	0	2.66667	0	0	0	0	0	0	0	0	0	1.83333	0
B0513.7				3.5	0	0	0	35.5	0	0	0	0	0	1.5	0	0	0	28	0
B0523.1	alg-3/4			0	0	0	0	7	0	0	0	0	0	1	0	0	0	3	0
B0523.3		2.43612		1	0	0	0	11	1	1	0	0	0	0	0	0	0	3	0
B0523.5				3	0	0	0	37	0	2	0	0	0	4	0	0	0	37	0
B0524.2				0	0	0	0	0	0	0	0	0	0	0	0	0	0	0	0
B0524.4				0	0	0	0	2	0	0	0	0	0	0	0	0	0	0	0
B0524.6				3	0	0	0	11	0	0	0	0	0	1	0	0	0	10	0
B0545.1				5	0	0	0	122	0	2	0	0	0	0	0	0	0	37	0
B0545.3				0	0	0	0	0	0	0	0	0	0	0	0	0	0	0	0
B0546.1		1.7101		0	0	0	0	0	0	0	0	0	0	0	0	0	0	0	0
B0546.2				4	0	0	0	102	0	5	0	1	0	5	0	0	0	66	0
B0546.3				0	0	0	0	24	0	0	0	0	0	0	0	0	0	16	0
B0546.4				0	0	0	0	9	0	0	0	0	0	0	0	0	0	5	0
B0546.5				0	0	0	0	0.333333	0	0	0	0	0	0	0	0	0	0	0
B0547.1				2	0	0	0	30	0	0	0	0	0	0	0	0	0	24	0
B0554.4				0	0	0	0	1	0	0	0	0	0	0	0	0	0	0	0
B0554.6				0	0	0	0	0	0	0	0	0	0	0	0	0	0	0.333333	0
B0554.7				2	0	0	0	16	0	2	0	0	0	0	0	0	0	12	0
B0563.1				1	0	0	0	0	0	0	0	0	0	0	0	0	0	0	0
B0563.16	ncRNA			0	0	0	0	0	0	0	0	0	0	0	0	0	0	0	0
B0563.4		-1.66168		1	0	0	0	4	0	0	0	0	0	0	0	0	0	0	0
B0563.5		1.70792		0	0	0	0	0	0	0	0	0	0	0	0	0	0	0	0
B0563.6				2	0	0	0	50	0	1	0	0	0	3	0	0	0	17	0
B0563.8				0	0	0	0	2	0	0	0	0	0	0	0	0	0	0	0
B0564.1				2	0	0	0	19	0	0	0	0	0	1	0	0	0	16	0
B0564.11		-1.25339		28	0	0	0	767	0	8	0	0	0	21	0	0	0	1306	0
B0564.2				2	0	0	0	37	0	0	0	0	0	0	0	0	0	16	0
B0564.7				6	0	0	0	29	0	6	0	0	0	1	0	0	0	32	0
B0564.9		-1.09124		0	0	0	0	0	0	0	0	0	0	0	0	0	0	0	0
BE0003N10.1				6	0	0	0	114	0	0	0	0	0	1	0	0	0	100	0
BE0003N10.2				4	0	0	0	25	0	0	0	0	0	0	0	0	0	17	0
BE0003N10.3				0	0	0	0	4	0	0	0	0	0	0	0	0	0	0	0
BE10.1		-1.36008		0	0	0	0	0	0	0	0	0	0	0	0	0	0	0	0
BE10.2		1.56645	1.49542	0	0	0	0	1	0	0	0	0	0	0	0	0	0	1	0
BE10.3				0	0	0	0	0	0	0	0	0	0	0	0	0	0	2	0
BE10.4				0	0	0	0	0	0	0	0	0	0	0	0	0	0	2	0
BE10.5				0	0	0	0	0	0	0	0	0	0	0	0	0	0	0	0
BE10.6				1	0	0	0	12	0	2	0	0	0	0.5	0	0	0	20.5	0
C01A2.1	ergo-1			234.5	48	1	23	459	30	43	27	2	24	63.5	9	0	0	236	8
C01A2.2			1.41608	0	0	0	0	0	0	0	0	0	0	0	0	0	0	0	0
C01A2.3				3	0	0	0	131	0	1	0	0	0	1	0	0	0	109	0
C01A2.4		1.07689	1.50728	2	0	0	0	1	0	0	0	0	0	0	0	0	0	2	0
C01A2.5		1.90701		0	0	0	0	3	0	0	0	0	0	0	0	0	0	0	0
C01A2.6				0	0	0	0	53	0	0	0	0	0	2	0	0	0	48	0
C01A2.7				0	0	0	0	24	0	0	0	0	0	0	0	0	0	23	0
C01A2.8	ncRNA			4.25	1.5	0	0.75	7.5	0	1.5	1	0	0.25	2.25	0.75	0	0	6.25	0
C01B10.1				0	0	0	0	21	0	0	0	0	0	0	0	0	0	54	0
C01B10.10		2.03895		0	3	0	0	0	0	0	0	0	0	0	1	0	0	0	0
C01B10.11				0	0	0	0	0	0	0	0	0	0	0	0	0	0	3	0
C01B10.3		1.70382		0	0	0	0	1	0	0	0	0	0	0	0	0	0	0	0
C01B10.4		2.12358		0	0	0	0	0	0	0	0	0	0	0	0	0	0	0	0
C01B10.44				0	1	0	0	0	0	0	0	0	0	0	1	0	0	0	0
C01B10.6		-1.41869		0	0	0	0	0	0	0	0	0	0	0	0	0	0	0	0
C01B10.8				5	0	0	0	55	0	1	0	0	0	2	0	0	0	32	0
C01B10.9		2.0838		2	0	0	0	58	0	0	0	0	0	1	0	0	0	27	0
C01B12.1		1.40082	1.06108	0	0	0	0	0	0	0	0	0	0	0	0	0	0	0	0
C01B12.2				4	0	0	0	8	0	1	0	0	0	0	0	0	0	4	0
C01B12.3		1.94113		0	0	0	0	0	0	0	0	0	0	0	0	0	0	0	0
C01B12.4		1.05436		0	0	0	0	0	0	0	0	0	0	0	0	0	0	0	0
C01B12.6		-1.44343		0	0	0	0	0	0	0	0	0	0	0	0	0	0	0	0
C01B12.8				1	0	0	0	3	0	0	0	0	0	0	0	0	0	8	0
C01B12.9	ncRNA			0	0	0	0	1	0	0	0	0	0	0	0	0	0	0	0
C01B4.1				0	0	0	0	0.25	0	0	0	0	0	0	0	0	0	0	0
C01B4.3				0	0	0	0	0.75	0	0	0	0	0	0	0	0	0	0	0
C01B4.4				0	0	0	0	0	0	0	0.5	0	0	0	0	0	0	0	0
C01B4.6				0.5	0	0	0	8	0	0	0	0	0	0	0	0	0	0.5	0
C01B4.7				0.5	0	0	0	64	0	0	0	0	0	1	0	0	0	96.5	0
C01B4.9		-1.5757		2	0	0	0	11	0	1.5	0	0	0	0.5	0	0	0	15	0
C01B7.1				0	0	0	0	5	0	1	0	0	0	0	0	0	0	6	0
C01B7.13	ncRNA			0	0	0	0	0.5	0	0	0	0	0	0	0	0	0	0	0
C01B7.4				0	0	0	0	3	0	0	0	0	0	0	0	0	0	1	0
C01B7.5		1.84459		0	0	0	0	0	0	0	0	0	0	0	0	0	0	0	0
C01B7.6				1.5	0	0	0	100.5	0	0.5	0	0	0	0	0	0	0	63	0
C01B9.1				0	0	0	0	6	0	0	0	0	0	0	0	0	0	3	0
C01B9.5				0	0	0	0	0	0	0	0	0	0	1	0	0	0	4	0
C01C10.1				0	0	0	0	0	0	0	0	0	0	1	0	0	0	0	0
C01C10.2		1.8493		0	0	0	0	0	0	0	0	0	0	0	0	0	0	0	0
C01C10.3				0	0	0	0	10	0	0	0	0	0	0	0	0	0	7	0
C01C10.4				0	0	0	0	0	0	0	0	0	0	0	0	0	0	1	0
C01C4.3		-1.76389		0	0	0	0	0	0	0	0	0	0	0	0	0	0	0	0
C01C7.1		-1.75519		6	0	0	0	64	0	5	0	3	0	0	0	0	0	37	0
C01F1.1				5	0	1	0	51	0	0	0	0	0	1	0	0	0	20	0
C01F1.2				4	0	0	0	34	0	1	0	0	0	1	0	0	0	23	0
C01F1.3			1.74461	0	0	0	0	2	0	0	0	0	0	0	0	0	0	1	0
C01F1.4				0	0	0	0	0	0	1	0	0	0	0	0	0	0	0	0
C01F1.5				0	0	0	0	0	0	0	0	0	0	0	0	0	0	1	0
C01F1.6				2	0	0	0	37	0	0	0	0	0	1	0	0	0	20	0
C01F4.2		-1.80349		0	0	0	0	0	0	0	0	0	0	0	0	0	0	0	0
C01F6.1				4	0	0	0	19	0	0	0	0	0	1	0	0	0	15	0
C01F6.2		1.84736		0	0	0	0	2	0	0	0	0	0	0	0	0	0	3	0
C01F6.3				0.5	0	0	0	15	0	0	0	0	0	0.5	0	0	0	8.5	0
C01F6.4			-1.05382	1	0	0	0	8	0	0	0	0	0	1	0	0	0	3	0
C01F6.5		1.02942		0	0	0	0	0	0	0	0	0	0	0	0	0	0	3	0
C01F6.6				0	0	0	0	0	0	0	0	0	0	0	0	0	0	2	0
C01F6.8				4	0	0	0	22	0	1	0	0	0	0	0	0	0	20	0
C01F6.9				0	0	0	0	1	0	0	0	0	0	0	0	0	0	1	0
C01G10.1		2.57984		0	0	0	0	6	0	0	0	0	0	0	0	0	0	2	0
C01G10.10				2	0	0	0	6	0	0	0	0	0	3	0	0	0	7	0
C01G10.11		-1.01947		4	0	0	0	82	0	0	0	0	0	0	0	0	0	68	0
C01G10.12				0	0	0	0	0	0	0	0	0	0	0	0	0	0	0	0
C01G10.14				0	0	0	0	0.5	0	0	0	0	0	0	0	0	0	0	0
C01G10.6				0	0	0	0	2	0	0	0	0	0	0	0	0	0	1	0
C01G10.7				0	0	0	0	30	0	0	0	0	0	0	0	0	0	39	0
C01G10.8				2	0	0	0	12	0	3	0	0	0	1	0	0	0	9	0
C01G10.9				0	0	0	0	10	0	0	0	0	0	0	0	0	0	3	0
C01G12.1				11	0	2	0	102	0	1	0	0	0	3	0	0	0	105	0
C01G12.12				0	0	0	0	0.25	0	0	0	0	0	0	0	0	0	0	0
C01G12.13				0	1	0	0	1	0	0	2	0	0	0	1	0	0	1	1
C01G12.2				0	0	0	0	1	0	0	0	0	0	0	0	0	0	0	0
C01G12.3		1.43804		0	0	0	0	2	0	0	0	0	0	0	0	0	0	2	1
C01G12.4				73	0	2	0	502	0	19	0	0	0	26	0	0	0	357	0
C01G12.7				0	0	0	0	1	0	0	0	0	0	0	0	0	0	0	0
C01G12.8	alg-3/4	-1.12024		0	0	0	0	0	0	0	0	0	0	0	0	0	0	0	0
C01G12.9		1.86463		0	0	0	0	0	0	0	0	0	0	0	0	0	0	0	0
C01G5.2		-1.29916		10	0	0	0	254	0	5.5	0	0	0	5	0	0	0	128.5	0
C01G5.3				0	0	0	0	0	0	0	0	0	0	0	0	0	0	0	0
C01G5.4				0	0	0	0	13	0	0	0	0	0	0	0	0	0	15	0
C01G5.5				0	0	0	0	12	0	0	0	1	0	0	0	0	0	15	0
C01G5.6				8	0	0	0	31	0	5	0	0	0	2	0	0	0	14	0
C01G5.7				0	0	0	0	0	0	0	0	0	0	0	0	0	0	1	0
C01G5.8				3	0	0	0	21	0	3	0	0	0	1	0	0	0	24	0
C01G5.9				0	0	0	0	0	0	0	0	0	0	0	0	0	0	1	0
C01G6.1		-2.06297		0	2	0	0	10	1	0	0	0	0	0	0	0	0	0	0
C01G6.10				64	0	1	0	2061	0	22	0	0	0	41	0	0	0	1554	0
C01G6.2				0	0	0	0	2	0	0	0	0	0	0	0	0	0	1.16667	0
C01G6.3		-2.26945	-3.24146	2	0	0	0	16	0	2	0	0	0	3	0	0	0	13	0
C01G6.4				1	1	0	0	20	0	0	0	0	0	0	0	0	0	18	0
C01G6.5		-1.31146		5	0	0	1	52	0	2	0	0	0	1	0	0	0	34	0
C01G6.6				1	0	0	0	22	0	1	0	0	0	0	0	0	0	11	0
C01G6.7		1.86383		0	0	0	0	0	0	0	0	0	0	0	0	0	0	0	0
C01G6.8		-1.62074		5	0	0	0	9	0	3	0	0	0	1	0	0	0	14	0
C01G6.9		1.73582		0	0	0	0	0	0	0	0	0	0	0	0	0	0	0	0
C01G8.1		-2.36616	-1.55059	29	1	0	0	87	0	11	0	0	0	4	0	0	0	68	0
C01G8.2				2	0	0	0	17	0	0	0	0	0	0	0	0	0	7	0
C01G8.3				1	0	0	0	49	0	0	0	0	0	2	0	0	0	17	0
C01G8.4		1.56063		2	0	0	0	11	0	0	0	0	0	0	0	0	0	3	0
C01G8.5		-1.25342		2	0	0	0	22	0	1	0	0	0	1	0	0	0	17	0
C01G8.6				5	0	0	0	34	0	2	0	0	0	0	0	0	0	32	0
C01G8.9				26	0	0	0	129	0	7	0	0	0	3	0	0	0	74	0
C01H6.1		1.0031		0	0	0	0	0	0	0	0	0	0	0	0	0	0	0	0
C01H6.2		1.58971		0	0	0	0	3	0	0	0	0	0	1	0	0	0	0	0
C01H6.3				1	0	0	0	0	0	0	0	0	0	0	0	0	0	2	0
C01H6.4				0	0	0	0	1	0	0	0	0	0	0	0	0	0	1	0
C01H6.5		-1.1183		9	0	0	0	66	0	9	0	0	0	2	0	0	0	70	0
C01H6.6				1	0	0	0	7	0	0	0	0	0	0	0	0	0	12	0
C01H6.7			-1.4084	2	0	0	0	29	0	2	0	0	0	3	0	0	0	32	0
C01H6.8		1.90463		0	0	0	0	0	0	0	0	0	0	0	0	0	0	0	0
C01H6.9	csr-1			5	0	3	0	142.5	0	7	0	0	0	4	0	0	0	113	0
C02A12.4				0	0	0	0	4	0	0	0	0	0	0	0	0	0	3	0
C02B10.1		-2.17637		17	0	1	0	55	0	6	0	0	0	4	0	0	0	31	0
C02B10.2				3	0	0	0	3	0	0	0	0	0	0	0	0	0	5	0
C02B10.4				2	0	0	0	7	0	0	0	0	0	0	0	0	0	12	0
C02B10.5		-1.78873		17	0	3	0	91	0	4	0	1	0	4	0	0	0	57	0
C02B10.6	alg-3/4			0.5	0	0	0	1.5	0	0	0	0	0	0	0	0	0	0.5	0
C02B4.1				1	0	0	0	0	0	0	0	0	0	0	0	0	0	0	0
C02B4.2				6	0	0	0	5	0	0	0	0	0	1	0	0	0	6	0
C02B8.1				11	0	0	0	233.643	0	4	0	0	0	9	0	0	0	193.786	0
C02B8.2	ergo-1			9.5	19	0	11.5	28	6	5.5	8.5	2	4.5	6.5	3.5	0	0	20	0
C02B8.3		-1.40893		0	0	0	0	0	0	0	0	0	0	0	0	0	0	0	0
C02B8.4				4	0	0	0	22	0	1	0	0	0	1	0	0	0	12	0
C02B8.6				2	0	0	0	43	0	1	0	0	0	4	0	0	0	60	0
C02C2.3		1.86803		0	0	0	0	0	0	0	0	0	0	0	0	0	0	0	0
C02C2.4				0	0	0	0	1	0	0	0	0	0	0	0	0	0	0	0
C02C2.5		1.61901		0	0	0	0	0	0	0	0	0	0	0	0	0	0	3	0
C02C6.1		-1.43006		5	0	0	0	29	0	3	0	1	0	1	0	0	0	12	0
C02C6.3		-1.15965		0	0	0	0	5	0	0	0	0	0	0	0	0	0	1	0
C02D4.1		1.86159		0	0	0	0	0	0	0	0	0	0	0	0	0	0	0	0
C02D4.2		1.1907		0	0	0	0	0	0	0	0	0	0	0	0	0	0	0	0
C02D5.1		2.18619	1.43671	0	0	0	0	0	0	0	0	0	0	0	0	0	0	0	0
C02D5.2				1	0	0	0	47	0	0	0	0	0	0	0	0	0	22	0
C02D5.4				1	0	0	0	6	0	1	0	0	0	0	0	0	0	2	0
C02E11.1	alg-3/4	-1.28006		3	0	0	0	25	0	0	0	0	0	0	0	0	0	22	0
C02E7.10				0	0	0	0	1	0	0	0	0	0	0	0	0	0	0	0
C02E7.13				0	0	0	0	2	0	0	0	0	0	0	0	0	0	1	0
C02E7.16	ncRNA			0	0	0	0	0	0	0	0	0	0	0	0	0	0	0	0
C02E7.6		1.86163		0	0	0	0	0	0	0	0	0	0	0	0	0	0	0	0
C02E7.7		1.08388		0	0	0	0	0	0	0	0	0	0	0	0	0	0	0	0
C02F12.1		1.23888		0	0	0	0	0	0	0	0	0	0	0	0	0	0	0	0
C02F12.4				0	0	0	0	3	0	1	0	0	0	0	0	0	0	1	0
C02F12.5			-1.22244	0	0	0	0	0	0	0	0	0	0	0	0	0	0	0	0
C02F12.8		-2.06464		0	0	0	0	6	0	0	0	0	0	0	0	0	0	12	0
C02F4.1				10	0	0	0	49	0	1	0	0	0	3	0	0	0	37	0
C02F4.2				28	0	0	0	315	0	13	0	1	0	24	0	0	0	293	0
C02F4.4			1.63682	0	0	0	0	0	0	0	0	0	0	0	0	0	0	0	0
C02F5.1	csr-1		-2.96823	14	0	0	0	169	0	13	0	0	0	7	0	0	0	128	0
C02F5.10		2.29973		0	0	0	0	43	0	0	0	0	0	4	0	0	0	99	0
C02F5.11		1.06974	1.44255	0	0	0	0	2	0	0	0	0	0	0	0	0	0	0	0
C02F5.12				0	0	0	0	0	0	0	0	0	0	0	0	0	0	1	0
C02F5.13				0	0	0	0	5	0	1	0	0	0	1	0	0	0	9	0
C02F5.2				0	0	0	0	5	0	0	0	0	0	1	0	0	0	5	0
C02F5.3				1	0	0	0	2	0	0	0	0	0	0	0	0	0	4	0
C02F5.4				2	0	1	0	6	0	0	0	0	0	1	0	0	0	15	0
C02F5.5		1.32062		0	0	0	0	0	0	0	0	0	0	1	0	0	0	0	0
C02F5.6		-1.13079		0	0	0	0	12	0	0	0	0	0	0	0	0	0	4	0
C02F5.7				2	0	0	0	76	0	0	0	0	0	1	0	0	0	63	0
C02F5.8			1.91533	0	0	0	0	1	0	0	0	0	0	0	0	0	0	1	0
C02F5.9		-1.94454		1	0	0	0	31	0	3	0	1	0	3	0	0	0	25	0
C02G6.1				0	0	0	0	0.5	0	1	0	0	0	0	0	0	0	0	0
C02H6.1		2.28018		0	0	0	0	0	0	0	0	0	0	0	0	0	0	0	0
C02H6.2		1.20481		0	0	0	0	0	0	0	0	0	0	0	0	0	0	0	0
C02H7.3				0	0	0	0	2	0	0	0	0	0	0	0	0	0	0	0
C03A3.1				0	0	0	0	1	0	0	0	0	0	0	0	0	0	0	0
C03A3.2		-1.69873		0	0	0	0	3	0	0	0	0	0	0	0	0	0	2	0
C03A3.3				0	0	0	0	0	0	0	0	0	0	0	0	0	0	1	0
C03A7.10				0	0	0	0	4	0	0	0	0	0	0	0	0	0	1	0
C03A7.11		2.12782		0	0	0	0	1	0	0	0	0	0	0	0	0	0	0	0
C03A7.12		1.24937		0	0	0	0	1	0	0	0	0	0	0	0	0	0	0	0
C03A7.13				0	0	0	0	0	0	0	0	0	0	0	0	0	0	3	0
C03A7.14				0	0	0	0	9.91667	0	0	0	0	0	0	0	0	0	1	0
C03A7.15	ncRNA			0	0	0	0	0	0	0	0	0	0	0	0	0	0	0	0
C03A7.2				15	0.5	2.5	0	2438.5	1.5	7	0	0	0	3	0	0	0	945.5	0.5
C03A7.4		-1.16383		0	0	0	0	0.25	0	0	0	0	0	0	0	0	0	0	0
C03A7.7		-1.08189		0	0	0	0	1.41667	0	0	0	0	0	0	0	0	0	0	0
C03A7.8				0	0	0	0	3.41667	0	0	0	0	0	0	0	0	0	2	0
C03B1.12		-1.56999		0	0	0	0	10	0	1	0	0	0	0	0	0	0	5	0
C03B1.13				0	0	0	0	0	0	0	0	0	0	0	0	0	0	1	0
C03B1.3				0	0	0	0	1	0	0	0	0	0	0	0	0	0	0	0
C03B1.7				0	0	1	0	0	0	0	0	0	0	0	0	0	0	1	0
C03B8.1		1.23044		0	0	0	0	0	0	0	0	0	0	0	0	0	0	0	0
C03B8.2				0	0	0	0	4.61032	0	0.0833333	0	0.333333	0	0	0	0	0	1.48413	0
C03B8.3		1.20817		0	0	0	0	0	0	0	0	0	0	0	0	0	0	0	0
C03B8.4				48	0	1	0	680	0	16	0	0	0	14	0	0	0	457	0
C03B8.6	ncRNA			4.09286	0.142857	0	0	0.35	0	2.46429	0	0.292857	0	3.07143	0.142857	0.478571	0	1.64286	0
C03C10.1		-1.48439		6	0	0	0	49	0	2	0	0	0	1	0	0	0	34	0
C03C10.2		2.06083		0	0	0	0	0	0	0	1	0	0	0	0	0	0	0	0
C03C10.3			-1.1074	3	1	0	0	23	0	3	0	0	0	0	0	0	0	11	0
C03C10.4		2.1777		1	1	0	0	12	0	0	0	0	0	0	0	0	0	5	0
C03C10.6		-1.35528		0	0	0	0	0	0	0	0	0	0	0	0	0	0	0	0
C03C10.9				0	0	0	0	3	0	1	0	0	0	0	0	0	0	4	0
C03C11.1		1.03896		0	0	0	0	2	0	0	0	0	0	0	0	0	0	1.16667	0
C03C11.2		-1.14886		0	0	0	0	0	0	0	0	0	0	0	0	0	0	2	0
C03D6.1				5	0	0	0	20	0	2	0	0	0	4	0	0	0	47	0
C03D6.3				0	0	0	0	13	0	0	0	0	0	0	0	0	0	5	0
C03D6.4				24	0	2	0	107	0	6	0	2	0	10	0	0	0	91	0
C03D6.5		-1.58939	-1.11971	0	0	0	0	21	0	1	0	0	0	0	0	0	0	9	0
C03D6.6		1.48136		1	0	0	0	23	0	0	0	0	0	1	0	0	0	31	0
C03D6.8		-1.56155		1	0	0	0	32	0	1	0	0	0	1	0	0	0	27	0
C03E10.3				4	0	0	0	75	0	1	0	0	0	11	0	0	0	376	0
C03E10.4		1.19016		1	0	0	0	9	0	1	0	0	0	1	0	0	0	12	0
C03E10.8	ncRNA			0	0	0	0	0	0	0	0	0	0	0	0	0	0	1	0
C03F11.3				0	0	0	0	4	0	0	0	0	0	0	0	0	0	5	0
C03F11.4				0	0	0	0	3	0	0	0	0	0	0	0	0	0	0	0
C03G5.1		-1.43957		0	0	0	0	3	0	0	0	0	0	0	0	0	0	8	0
C03G5.2			1.08028	0	0	0	0	0	0	0	0	0	0	0	0	0	0	0	0
C03G5.7		-1.30671		0	0	0	0	0	0	0	0	0	0	0	0	0	0	0	0
C03G6.12				1	0	0	0	19	0	0	0	0	0	0	0	0	0	4	0
C03G6.16				0	0	0	0	0	0	0	0	0	0	0	0	0	0	0	0
C03G6.18			-1.2935	0	0	0	0	0	0	0	0	0	0	0	0	0	0	0	0
C03H12.1				0	0	0	0	4	0	0	0	0	0	0	0	0	0	0	0
C03H5.1		-1.92983		0	0	0	0	1	0	0	0	0	0	0	0	0	0	0	0
C03H5.2		-1.2053		3	0	0	0	69	0	1	0	0	0	1	0	0	0	34	0
C03H5.3				0	0	0	0	23	0	1	0	0	0	2	0	0	0	10	0
C03H5.4				1	0	0	0	0	0	0	0	0	0	0	0	0	0	5	0
C03H5.5				0	0	0	0	3	0	0	0	0	0	0	0	0	0	0	0
C03H5.6		1.06134		0	0	0	0	0	0	0	0	0	0	0	0	0	0	0	0
C03H5.7				0	0	0	0	0	0	0	0	0	0	0	0	0	0	1	0
C04A11.2				0	0	0	0	2	0	0	0	0	0	0	0	0	0	1	0
C04A11.3				1	0	0	0	6	0	0	0	0	0	1	0	0	0	10	0
C04A11.4		-1.40038		0	0	0	0	4	0	1	0	0	0	0	0	0	0	5	0
C04A2.1		1.00103		0	0	0	0	8	0	0	0	0	0	0	0	0	0	3	0
C04A2.11	ncRNA			0	0	0	0	29	0	0	0	0	0	0	0	0	0	7	0
C04A2.3		-1.1746		27	0	0	0	112	1	2	0	0	0	3	0	0	0	56	0
C04A2.7		-1.61761	-1.84801	6	0	0	0	129	1	3	0	0	0	2	0	0	0	75	0
C04B4.2		-2.08607		1	0	0	0	26	0	1	0	0	0	0	0	0	0	10	0
C04C11.2				1	0	0	0	3	0	0	0	0	0	0	0	0	0	2	0
C04C11.6	ncRNA			0	0	0	0	0	0	0	0	0	0	0	0	0	0	0	0
C04C3.1				0	0	0	0	0	0	0	0	0	0	0	0	0	0	0	0
C04C3.3		-1.58051		0	0	0	0	7	0	0	0	0	0	0	0	0	0	7	0
C04C3.4				0	0	0	0	1.22619	0	0.25	0	0	0	0	0	0	0	0.785714	0
C04C3.5				0	0	0	0	36	0	2	0	0	0	0	0	0	0	352	0
C04D8.1		-1.54783		17	0	0	0	141	0	7	0	0	0	1	0	0	0	132	0
C04E12.11				1	0	0	0	3.66667	0	0	0	0	0	0	0	0	0	1.5	0
C04E12.12				0	0	0	0	0	0	0	0	0	0	0	0	0	0	0	0
C04E12.7				1	0	0	0	3	0	0	0	0	0	0	0	0	0	2	0
C04E12.8		-1.16731		0	0	0	0	0	0	0	0	0	0	0	0	0	0	0	0
C04E6.11				0	0	0	0	17	0	0	0	0	0	0	0	0	0	7	0
C04E6.5		2.22489		0	0	0	0	0	0	0	0	0	0	0	0	0	0	0	0
C04E6.7		1.06945		0	0	0	0	0	0	0	0	0	0	0	0	0	0	0	0
C04E7.2				1	0	0	0	4	0	0	0	0	0	1	0	0	0	11	0
C04E7.3				18	0	0	0	72	0	0	0	0	0	3	0	0	0	24	0
C04E7.4				3	0	0	0	126	0	1	0	0	0	0	0	0	0	16	0
C04F1.3		-1.10158		0	0	0	0	1	0	0	0	0	0	1	0	0	0	0	0
C04F12.1				0	0	0	0	8	0	0	0	0	0	0	0	0	0	5	0
C04F12.10		1.36616		0	0	0	0	3	0	0	0	0	0	0	0	0	0	6	0
C04F12.12				0	0	0	0	0	0	0	0	0	0	0	0	0	0	0	0
C04F12.3		1.0201		0	0	0	0	0	0	0	0	0	0	0	0	0	0	3	0
C04F12.4				8	0	0	0	17	0	1	0	0	0	1	0	0	0	4	0
C04F12.5		-1.02319		1	0	0	0	0	0	0	0	0	0	0	0	0	0	8	0
C04F12.6		1.676		0.5	0	0	0	2.5	0	0	0	0	0	0	0	0	0	3.75	0
C04F12.7		1.21448		0	0	0	0	0	0	0	0	0	0	0	0	0	0	0	0
C04F12.8				0	0	0	0	0	0	0	0	0	0	0	0	0	0	0	0
C04F12.9				18	0	0	0	127	0	13	0	0	0	12	0	0	0	682	0
C04F5.1		-1.76253		31	0	0	0	532	1	9	0	0	0	12	0	0	0	471	0
C04F5.6				0	0	0	0	1	0	0	0	0	0	0	0	0	0	0	0
C04F5.7		-1.30844	-2.51413	0	0	0	0	2	0	0	0	0	0	0	0	0	0	1	0
C04F5.8				2	0	0	0	8	0	0	0	0	0	1	0	0	0	10	0
C04F5.9				1	0	0	0	67	0	0	0	0	0	0	0	0	0	28	0
C04F6.1		-2.82194	-5.01632	2	0	0	0	30.2	0	3.66667	0	0	0	0	0	0	0	20.0667	0
C04F6.3		-1.41835		0	0	0	0	0	2	0	0	0	0	0	0	0	0	0	0
C04F6.4		-1.0438		0	0	0	0	7	0	0	0	0	0	0	0	0	0	3	0
C04F6.5			1.09948	0	0	0	0	0	0	0	0	0	0	0	0	0	0	3	0
C04G2.1		1.06063		0	0	0	0	0	0	0	0	0	0	0	0	0	0	0	0
C04G2.10				46	0	1	0	4749	0	9	0	0	0	6	0	0	0	2321	0
C04G2.12				0	0	0	0	0	0	0	0	0	0	0	0	0	0	0	0
C04G2.2				0	0	0	0	2	0	0	0	0	0	0	0	0	0	0	0
C04G2.3				0	0	0	0	0.153846	0	0	0.0625	0	0	0	0.111111	0	0	0	0.0625
C04G2.4				0	0	0	0	0.2	0	0	0.0625	0	0	0	0.111111	0	0	0.133333	0.0625
C04G2.5	alg-3/4	1.93731		0	0	0	0	0	0	0	0	0	0	0	0	0	0	0	0
C04G2.6				4	0	0	0	74	0	4	0	0	0	0	0	0	0	72	0
C04G2.7		-1.08428		0	0	0	0	20	0	0	0	0	0	0	0	0	0	7	0
C04G2.8	alg-3/4			1	9.66667	0	0.333333	0	0	3	8.33333	0	0	0.333333	9	0	0	0	2
C04G2.9				1	1	0	0	0	0	0	0	0	0	0	1	0	0	0	0
C04G6.1				4	0	0	0	19	0	0	0	0	0	0	0	0	0	7	0
C04G6.10		1.56939		0	0	0	0	0	0	0	0	0	0	0	0	0	0	0	0
C04G6.14	ncRNA			0	0	0	0	26	0	0	0	0	0	0	0	0	0	24	0
C04G6.2				0	0	0	0	8	0	0	0	0	0	0	0	0	0	5	0
C04G6.3		-1.38987		10	0	1	0	62	0	10	0	0	0	3	0	0	0	49	0
C04G6.4				9	0	0	0	39	0	3	0	0	0	1	0	0	0	35	0
C04G6.6				7	0	0	0	670.8	0	7	0	0	0	3	0	0	0	389.4	0
C04G6.7				0	0	0	0	1.83333	0	0	0	0	0	0	0	0	0	0.333333	0
C04H5.1				1	0	0	0	8	0	0	0	0	0	0	0	0	0	7	0
C04H5.2				1	0	0	0	13	0	0	0	0	0	1	0	0	0	6	0
C04H5.6		-1.42689		11	0	0	0	93	0	8	0	0	0	2	0	0	0	72	0
C04H5.7			-2.0824	0	0	0	0	0	0	0	0	0	0	0	0	0	0	0	0
C04H5.9				1	0	0	0	0	0	0	0	0	0	0	0	0	0	0	0
C05A2.1		-1.00498		0	0	0	0	0	0	0	0	0	0	0	0	0	0	2	0
C05A9.1		1.37181		0.333333	0	0	0	5.5	0	0	0	0	0	0	0	0	0	2	0
C05B10.1				0	0	0	0	15	0	1	0	0	0	1	0	0	0	4	0
C05B10.17	ncRNA			1	0	0	0	0	0	0	0	0	0	0	0	0	0	0	0
C05B5.12				0	0	0	0	0	0	1	0	0	0	0	0	0	0	0	0
C05B5.2				0	0	0	0	0	0	0	0	0	0	0	0	0	0	0	0
C05B5.3		1.48437		0	0	0	0	0	0	0	0	0	0	0	0	0	0	0	0
C05B5.4				2	0	0	0	8	0	0	0	0	0	1	0	0	0	0	0
C05B5.5		-1.94798		0	0	0	0	0	0	0	0	0	0	0	0	0	0	0	0
C05B5.6				0	0	0	0	0	0	0	0	0	0	0	0	0	0	0	0
C05B5.7				0	0	0	0	0	0	0	0	0	0	0	0	0	0	0	0
C05B5.8			2.81433	0	0	0	0	0	0	0	0	0	0	0	0	0	0	0	0
C05C10.1				0	0	0	0	0	0	2	0	0	0	0	0	0	0	3	0
C05C10.2				3	0	0	0	59	0	4	0	0	0	1	0	0	0	39	0
C05C10.3				0	0	0	0	0	0	0	0	0	0	0	0	0	0	2	0
C05C10.4				0	0	0	0	8	0	0	0	0	0	1	0	0	0	14	0
C05C10.5		-2.19283	-1.48161	2	0	1	0	67	0	0	0	4	0	4	0	0	0	42	0
C05C10.6		-1.01205		0	0	0	0	17	0	0	1	0	0	0	0	0	0	6	0
C05C10.7				2	0	0	0	4	0	0	0	0	0	1	0	0	0	8	0
C05C12.1				0	0	0	0	0	0	0	0	0	0	0	0	0	0	0	0
C05C12.3		1.25064		0	0	0	0	0	0	0	0	0	0	0	0	0	0	2	0
C05C12.4		1.57306		0	0	0	0	1	0	0	0	0	0	0	0	0	0	0	0
C05C12.5	alg-3/4	1.0789		0	0	0	0	0	0	0	2	0	0	0	1	0	0	0	0
C05C8.1		1.5006		1	0	0	0	12	0	0	0	0	0	0	0	0	0	3	0
C05C8.2				4	0	0	0	17	0	0	0	0	0	1	0	0	0	12	0
C05C8.3		3.07486		0	0	0	0	0	0	0	0	0	0	0	0	0	0	0	0
C05C8.4		-1.26129		24	0	1	0	355	0	5	0	1	0	5	1	0	0	183	0
C05C8.5				0	0	0	0	27	0	0	0	0	0	0	0	0	0	19	0
C05C8.6				1	0	0	0	7	0	4	0	1	0	2	0	0	0	14	0
C05C8.9				2	0	0	0	6	0	2	0	0	0	2	0	0	0	12	0
C05C9.1		1.28291		0	0	0	0	0	0	0	0	0	0	0	0	0	0	0	0
C05C9.2		-1.02469		0	0	0	0	0	0	0	0	0	0	0	0	0	0	0	0
C05D10.1				0	0	0	0	2	0	0	0	0	0	0	0	0	0	4	0
C05D10.2				2	0	0	0	75	0	0	0	0	0	1	0	0	0	150	0
C05D10.3		1.53723		0	0	0	0	1	0	0	0	0	0	0	0	0	0	0	0
C05D10.4				0	0	0	0	0	0	0	0	0	0	0	0	0	0	0	0
C05D11.1				8	0	0	0	9	0	2	0	0	0	2	0	0	0	13	0
C05D11.10				0	0	0	0	5	0	0	0	0	0	0	0	0	0	8	0
C05D11.11		-1.19407		8	0	1	0	282	0	13	0	0	0	2	0	0	0	206	0
C05D11.12	alg-3/4			0	0	0	0	17	0	0	0	0	0	0	0	0	0	4	0
C05D11.13				0	0	0	0	4	0	0	0	0	0	0	0	0	0	4	0
C05D11.2				5	0	0	0	208	0	1	0	0	0	0	0	0	0	144	0
C05D11.3		1.16564		1	0	0	0	9	0	0	0	0	0	0	0	0	0	7	0
C05D11.4		-1.22413		0	0	0	0	14	0	0	0	0	0	0	0	0	0	14	0
C05D11.5				0	0	0	0	5	0	0	0	0	0	0	0	0	0	0	0
C05D11.6		2.08466		4	0	0	0	31	0	0	0	0	0	2	0	0	0	45	0
C05D11.7		-1.47337		1	0	0	0	75	0	8	0	0	0	0	0	0	0	63	1
C05D11.8				2	0	0	0	31	0	0	0	0	0	1	0	0	0	28	0
C05D11.9		1.93758		0	0	0	0	8	0	0	0	0	0	0	0	0	0	8	0
C05D12.1				0	0	0	0	1	0	0	0	0	0	0	0	0	0	0	0
C05D12.2				0	0	0	0	1	0	0	0	0	0	0	0	0	0	4	0
C05D12.3				0	0	0	0	1	2	0	0	0	0	0	0	0	0	2	0
C05D12.4		1.18513		0	0	0	0	0	0	0	0	0	0	1	0	0	0	1	0
C05D12.5				0	0	0	0	1	0	0	0	0	0	0	0	0	0	0	0
C05D12.7				0	0	0	0	2	0	0	0	0	0	0	0	0	0	0	0
C05D2.1		-1.55748		0	0	0	0	12	0	0	0	0	0	0	0	0	0	7	0
C05D2.10				1	0	0	0	21	0	1	0	0	0	1	0	0	0	32	0
C05D2.11	ncRNA			0	0	0	0	0	1	0	1	0	1	0	0	0	0	0	0
C05D2.14	ncRNA			0	1	0	0	3	0	0	0	0	0	0	0	0	0	0	0
C05D2.15	ncRNA			1	1	0	0	1	0	4	1	0	0	0	1	0	0	0	0
C05D2.17	ncRNA			0	0	0	0	0	0	0	0	0	0	0	0	0	0	0	0
C05D2.3		-1.21753		0	0	0	0	0	0	0	0	0	0	0	0	0	0	0	0
C05D2.4				0	0	0	0	1	0	0	0	0	0	0	0	0	0	0	0
C05D2.5		-2.48427	-1.31788	10	0	0	0	135	0	5	0	0	0	0	0	0	0	93	0
C05D2.6				10	0	1	0	69	0	4	0	0	0	0	0	0	0	62	0
C05D2.8				4	0	0	0	49	0	3	0	0	0	2	0	0	0	52	0
C05D9.1				0	0	0	0	10	0	0	0	0	0	0	0	0	0	6	0
C05D9.2		1.07899		0	0	0	0	3	0	0	0	0	0	0	0	0	0	2	0
C05D9.5				0	0	0	0	2	0	1	0	0	0	0	0	0	0	1	0
C05D9.7				1	0	0	0	7	0	0	0	0	0	3	0	0	0	20	0
C05D9.8		-2.4972		0	0	0	0	0	0	0	0	0	0	0	0	0	0	0	0
C05E11.1				8	0	0	0	38	0	6	0	0	0	3	0	0	0	21	0
C05E11.3				0	0	0	0	1	0	0	0	0	0	0	0	0	0	2	0
C05E11.5				0	0	0	0	2	0	0	0	0	0	0	0	0	0	0	0
C05E4.1			-1.37736	1	0	0	0	22	0	0	0	0	0	0	0	0	0	1	0
C05E4.12				0	0	0	0	16	0	0	0	0	0	0	0	0	0	3	0
C05E4.13				0	0	0	0	3	0	0	0	0	0	0	0	0	0	1	0
C05E4.14				0	0	0	0	1	0	0	0	0	0	0	0	0	0	0	0
C05E4.3		-1.24695		0	0	0	0	0	0	0	0	0	0	0	0	0	0	0	0
C05E4.9				0	0	0	0	76	0	0	0	0	0	0	0	0	0	25	0
C05E7.1		2.76425	1.19481	0	0	0	0	0	0	0	0	0	0	0	0	0	0	0	0
C05E7.2		2.85912		0	0	0	0	0	0	0	0	0	0	0	0	0	0	0	0
C05E7.4				0	0	0	0	2	0	0	0	0	0	0	0	0	0	0	0
C05G5.1				0	0	0	0	1	0	0	0	0	0	0	0	0	0	0	0
C05G5.2		-1.53941		5	0	0	0	4	0	1	0	0	0	0	0	0	0	0	0
C05G5.3				1	0	0	0	11	0	0	0	0	0	0	0	0	0	5	0
C05G5.4		-1.20574		0	0	0	0	1	0	0	0	0	0	0	0	0	0	1	0
C05G5.5		-1.12341		0	0	0	0	0	0	0	0	0	0	0	0	0	0	0	0
C05G5.7				0	0	0	0	0	0	0	0	0	0	0	0	0	0	3	0
C05G6.1		-1.33349		1	0	0	0	2	0	0	0	0	0	0	0	0	0	2	0
C05H8.1				27	0	2	0	480	0	3	0	0	0	5	0	0	0	191	0
C05H8.2		-1.4885		0	0	0	0	0	0	0	0	0	0	0	0	0	0	0	0
C05H8.4	ncRNA			0	0	0	0	0	0	0	0	0	0	0	0	0	0	0	0
C06A1.1	csr-1	-2.22014		11	0	0	0	173	0	8	0	0	0	5	0	0	0	165	0
C06A1.3				0	0	0	0	26	0	1	0	0	0	0	0	0	0	13	0
C06A1.4				20	0	1.5	0	115.5	0	5.5	0	1	0	11.5	0	0	0	115	0
C06A1.5				5	0	2	0	43	0	2	0	0	0	0	0	0	0	38	0
C06A1.6		1.57507		0	0	0	0	0	0	0	0	0	0	0	0	0	0	0	0
C06A12.5				0	0	0	0	0	0	0	0	0	0	0	0	0	0	1	0
C06A5.1				0	0	0	0	38	0	4	0	3	0	2	0	0	0	30	0
C06A5.10				0	0	0	0	0	0	0	0	0	0	0	0	0	0	0	0
C06A5.11		1.76374		0	0	0	0	7	0	0	0	0	0	0	0	0	0	0	0
C06A5.12				1	0	0	0	50	0	1	0	0	0	1	0	0	0	51	0
C06A5.2	alg-3/4			0	2	0	0	1	0	0	0	0	0	0	0	0	0	0	0
C06A5.3				4	0	0	0	40	0	4	0	0	0	3	0	0	0	25	0
C06A5.6		-1.73191		5	0	0	1	208	0	8	0	0	0	3	0	0	0	123	0
C06A5.7		-1.26932		6	0	0	0	20	0	3	0	0	0	0	0	0	0	10	0
C06A5.8		-2.36155		2	0	0	0	10	0	1	0	0	0	1	0	0	0	11	0
C06A5.9		-1.20345		2	0	0	0	15	0	0	0	0	0	0	0	0	0	20	0
C06A6.2				1	0	0	0	10	0	0	0	0	0	0	0	0	0	18	0
C06A6.3				0	0	0	0	10	0	0	0	0	0	0	0	0	0	8	0
C06A6.4			-1.04924	2	0	0	0	71	0	1	0	1	0	1	0	0	0	72	0
C06A6.5		2.0649		3	0	0	0	3	0	0	0	0	0	0	0	0	0	3	0
C06A8.1		-2.24619		2	0	0	0	18	0	1	0	0	0	1	0	0	0	26	0
C06A8.16	ncRNA			0	1	0	0	0	0	0	0	0	0	0	0	0	0	0	0
C06A8.2			-1.26735	0	0	0	0	12	0	2	0	0	0	1	0	0	0	10	0
C06A8.3				3	0	0	0	24	0	0	0	0	0	0	0	0	0	9	0
C06A8.4				2	0	0	0	19	0	0	0	0	0	0	0	0	0	10	0
C06A8.5	csr-1	-2.05417	-1.56478	28	0	4	0	255	0	18	0	3	0	11	0	0	0	141	0
C06A8.6	alg-3/4	2.4292		0	0	0	0	0	0	0	0	0	0	0	0	0	0	0	0
C06A8.7				0	0	0	0	0	0	0	0	0	0	0	0	0	0	0	0
C06B3.2				0	0	0	0	4	0	0	0	0	0	0	0	0	0	1	0
C06B3.3		1.34339	1.03359	0	0	0	0	0	0	0	0	0	0	0	0	0	0	0	0
C06B3.4		1.0103	1.03608	0	0	0	0	0	0	0	0	0	0	0	0	0	0	1	0
C06B3.5				0	0	0	0	0	0	0	0	0	0	0	0	0	0	0	0
C06B3.6				1	0	0	0	10	0	0	0	0	0	0	0	0	0	4	0
C06B3.7		1.41968	2.67088	0	0	0	0	0	0	0	0	0	0	0	0	0	0	0	0
C06B8.1				0	0	0	0	3	0	0	0	0	0	0	0	0	0	4	0
C06B8.12				0	0	0	0	1	0	0	0	0	0	0	0	0	0	0	0
C06B8.7		-1.37193		9	0	0	0	248	0	19	0	0	0	3	0	0	0	133	0
C06B8.8				7	0	2	0	33	0	3	0	0	0	1	0	0	0	26	0
C06C3.1				13	1	0	0	79	0	2	0	0	0	3	0	0	0	38	0
C06C3.10	alg-3/4			3.5	2	0	0	22	0	0	0	0	0	0	0	0	0	9.5	0.5
C06C3.12				0.5	0	0	0	0	0	0	0	0	0	0	0	0	0	0	0
C06C3.13	ncRNA			110	0	0	0	1579	0	40	0	0	0	23	0	0	0	969	1
C06C3.3				0	0	0	0	0	0	0	0	0	0	0	0	0	0	2	0
C06C3.5				47	0	2	0	964	0	9	0	0	0	15	0	0	0	565	0.5
C06C3.6				2	0	0	0	2	0	0	0	0	0	0	0	0	0	6	0
C06C3.7				0.5	0	0	0	0	0	0	0	0	0	0	0	0	0	0	0
C06C3.8				21.5	0	2	0	550	0	7	0	0	0	5	0	0	0	284.5	0
C06C6.1				0	0	0	0	1.83333	0	0	0	0	0	0.5	0	0	0	0	0
C06C6.10				2	0	0	0	5	0	0	0	0	0	1	0	0	0	0	0
C06C6.2				0	0	0	0	0.333333	0	0	0	0	0	0	0	0	0	0	0
C06C6.3				0	0	0	0	0	0	0	1	0	0	0	0	0	0	0	0
C06C6.4		-1.25352	1.17875	0	0	0	0	1	0	0	0	0	0	0	0	0	0	1	0
C06C6.5				1	0	0	0	0	0	0	0	0	0	0	0	0	0	0	0
C06C6.6				0	0	0	0	0	0	0	0	0	0	0	0	0	0	0	0
C06C6.7				0	0	0	0	0	0	0	0	0	0	0	0	0	0	0	0
C06C6.8	alg-3/4			0	0	0	0	0	0	0	0	0	0	0	0	0	0	0	0
C06C6.9				0	0	0	0	0	0	0	0	0	0	0	0	0	0	0	0
C06E1.1				1	0	0	0	3	0	1	0	0	0	0	0	0	0	0	0
C06E1.10				7	0	2	0	95	0	5	0	1	0	3	0	0	0	58	0
C06E1.11				0	0	0	0	1	0	0	0	0	0	1	0	0	0	4	0
C06E1.7		1.37676		0	0	0	0	0	0	0	0	0	0	0	0	0	0	0	0
C06E1.9				0	0	0	0	15	0	4	0	0	0	2	0	0	0	6	0
C06E2.1		1.7871		0	0	0	0	0	0	0	0	0	0	0	0	0	0	0	0
C06E2.5				1	0	0	0	0	0	0	0	0	0	0	0	0	0	0	0
C06E4.5				2	0	0	0	32	0	0	0	0	0	0	0	0	0	18	0
C06E4.8		1.23856		0	0	0	0	0	0	0	0	0	0	0	0	0	0	0	0
C06E7.1				2	0	0	0	27.3333	0	2	0	0	0	0	0	0	0	11.8333	0
C06E7.2		2.43305		0	0	0	0	3	0	0	0	0	0	0	0	0	0	1	0
C06E7.3	alg-3/4	-1.73786		6.5	0	0	0	30.8333	0	3	0	0	0	0	0	0	0	13.8333	0
C06E7.4				0	0	0	0	0	0	0	0	0	0	0	0	0	0	3	0
C06E7.6				0	0	0	0	0	0	0	0	0	0	0	0	0	0	0	0
C06E8.3		-1.13595		3	0	0	0	34	0	2	0	0	0	2	0	0	0	9	0
C06E8.5		1.41608		0	0	0	0	0	0	0	0	0	0	0	0	0	0	0	0
C06G1.1				0	0	0	0	2	0	0	0	0	0	0	0	0	0	3	0
C06G1.4				8	1	2	0	50	0	0	0	1	0	0	0	0	0	16	0
C06G1.5				0	0	0	0	0	0	0	0	0	0	0	0	0	0	1	0
C06G1.6				0	0	0	0	1	0	0	0	0	0	0	0	0	0	0	0
C06G3.1				1	0	0	0	0	0	0	0	0	0	0	0	0	0	1	0
C06G3.10				2	0	0	0	51	0	0	0	0	0	3	0	0	0	39	0
C06G3.11				1	0	0	0	8	0	0	0	0	0	0	0	0	0	6	0
C06G3.2	csr-1			34	0	0.5	0	484	0	23	0	3	0	4.5	0	0	0	311	0
C06G3.5				1	0	0	0	7	0	0	0	0	0	0	0	0	0	1	0
C06G3.6		2.52933		0	0	0	0	11	0	0	0	0	0	0	0	0	0	7	0
C06G3.7				0	0	0	0	18	0	0	0	0	0	0	0	0	0	21	1
C06G3.8				1	0	0	0	0	0	0	0	0	0	0	0	0	0	2	0
C06G3.9				0	0	0	0	0	0	0	0	0	0	1	0	0	0	5	0
C06G4.1				4	0	0	0	50	0	1	0	0	0	1	0	0	0	35	0
C06G4.2				7	0	0	0	49	0	5	0	0	0	1	0	0	0	44	0
C06G4.4	alg-3/4	1.22717		0	1	0	0	0	0	0	0	0	0	0	0	0	0	0	0
C06G4.5				0	0	0	0	0	0	0	0	0	0	0	0	0	0	1	0
C06G8.2		-1.02879		0	0	0	0	0	0	0	0	0	0	0	0	0	0	0	0
C06G8.3				0	0	0	0	6	0	1	0	0	0	0	0	0	0	3	0
C06H2.1		-1.09304		2	0	0	0	51	0	3	0	0	0	3	0	0	0	16	0
C06H2.2		1.83146		6	0	0	0	147	0	3	0	0	0	0	0	0	0	100	0
C06H2.3		1.10364		1	0	0	0	6	0	1	0	0	0	2	0	0	0	10	0
C06H2.4		1.02962		2	0	0	0	6	0	2	0	0	0	4	0	0	0	30	0
C06H2.6				2	0	0	0	13	0	5	0	0	0	2	0	0	0	4	0
C06H2.7				6	0	0	0	22	0	4	0	0	0	4	0	0	0	52	0
C06H5.1		1.95231		0	0	0	0	1	0	0	0	0	0	0	0	0	0	0	0
C06H5.2		1.73567		0	0	0	0	1	0	0	0	0	0	0	0	0	0	0	0
C06H5.6		-1.34552		0	0	0	0	6	0	0	0	0	0	0	0	0	0	0	0
C06H5.7				2	0	0	0	23	0	1	0	0	0	0	0	0	0	17	0
C06H5.8				1	0	0	0	4	0	0	0	0	0	0	0	0	0	1	0
C07A12.3				0	0	0	0	7	0	0	0	0	0	0	0	0	0	1	0
C07A12.4				3	0	0	0	8	0	0	0	0	0	1	0	0	0	10	0
C07A12.5				1	0	0	0	17	0	2	0	0	0	0	0	0	0	17	0
C07A12.7		-1.19381		0	0	0	0	3	0	0	0	0	0	0	0	0	0	5	0
C07A4.1				2	0	0	0	6	0	0	0	0	0	0	0	0	0	10	0
C07A4.3		1.55572		0	0	0	0	0	0	0	0	0	0	0	0	0	0	0	0
C07A9.10				0	0	0	0	0	0	0	0	0	0	0	0	0	0	1	0
C07A9.11				0	0	0	0	3	0	0	0	0	0	0	0	0	0	4	0
C07A9.12				0	0	0	0	6	0	0	0	0	0	0	0	0	0	2	0
C07A9.13				1	0	0	0	25.5	0	0	0	0	0	1	0	0	0	34.5	0
C07A9.2				1	0	0	0	5	0	1	0	0	0	0	0	0	0	7	0
C07A9.3		-1.19419		5	0	0	0	76	0	7	0	0	0	2	0	0	0	38	0
C07A9.4				0	0	0	0	0	0	0	0	0	0	0	0	0	0	0	0
C07A9.6				0	0	0	0	0	0	0	0	0	0	0	0	0	0	1	0
C07A9.7		-4.26959		1	0	0	0	41	0	3	0	0	0	0	0	0	0	23	0
C07A9.9				11	0	0	0	203	0	1	0	0	0	2	0	0	0	86	0
C07B5.4				0	0	0	0	2	0	0	0	0	0	1	0	0	0	1	0
C07B5.5				0	0	1	0	3	0	0	0	0	0	0	0	0	0	1	0
C07D10.2				2	0	2	0	57	0	4	2	0	0	1	0	0	0	51	0
C07D10.4		2.36563		0	0	0	0	0	0	0	0	0	0	0	0	0	0	0	0
C07D10.5		1.12654		18	0	0	0	51	0	0	0	0	0	4	0	0	0	34	0
C07D8.2				0.333333	0	0	0	12.5	0	0	0	0	0	0	0	0	0	4.33333	0
C07D8.6				16	0	0	0	86	1	6	0	0	0	4	0	0	0	44	0
C07E3.1				5	0	0	0	29	0	4	0	0	0	2	0	0	0	22	0
C07E3.10		2.46806		0	0	0	0	1	0	0	0	0	0	0	0	0	0	1	0
C07E3.2				2	0	0	0	39	0	4	0	0	0	0	0	0	0	21	0
C07E3.3		-1.09143		0	0	0	0	0	0	0	0	0	0	0	0	0	0	0	0
C07E3.4				0	0	0	0	0	0	0	0	0	0	0.333333	0	0	0	0	0
C07E3.6		-1.56204		2	0	0	0	18	0	0	0	0	0	0	0	0	0	7	0
C07E3.8				2	0	0	0	0	0	0	0	0	0	0	0	0	0	0	0
C07E3.9				1	0	0	0	25	0	0	0	0	0	0	0	0	0	16	0
C07F11.1		-1.98622		7	0	0	0	44	0	1	0	0	0	0	0	0	0	30	0
C07G1.1				0	0	0	0	0	0	0	0	0	0	0	0	0	0	0	0
C07G1.13	ncRNA			0	0	0	0	0	0	0	1	0	0	0	0	0	0	0	0
C07G1.2				0	0	0	0	0	0	0	0	0	0	0	0	0	0	2	0
C07G1.3				6	0	0	0	42	1	0	0	0	0	0	0	0	0	22	0
C07G1.4				5	0	0	0	37	0	10	0	0	0	2	0	0	0	14	0
C07G1.5				1	0	0	0	24	0	3	0	2	0	0	0	0	0	42	0
C07G1.6				0	0	0	0	1	2	0	0	0	0	1	0	0	0	5	0
C07G1.7				0	0	0	0	0	0	0	0	0	0	0	0	0	0	1	0
C07G1.8				1	0	0	0	19	0	0	0	0	0	1	0	0	0	10	0
C07G2.1		-2.71599	-2.43794	37	0	0	0	539	1	23	0	0	0	13	0	0	0	302	0
C07G2.2		-2.00936		4	0	0	0	63	0	0	0	0	0	3	0	0	0	44	1
C07G2.3				3	0	0	0	6	0	1	0	0	0	1	0	0	0	13	0
C07G3.10				0	0	0	0	1	0	0	0	0	0	0	0	0	0	1	0
C07G3.3				2	0	0	0	3	0	0	0	0	0	0	0	0	0	5	0
C07G3.4				0	0	0	0	0	0	0	0	0	0	0	0	0	0	0	0
C07G3.6				0	0	0	0	0	0	0	0	0	0	0	0	0	0	1	0
C07G3.8				10	0	0	0	100	0	5	0	0	0	5	0	0	0	91	0
C07G3.9				1	0	0	0	10	0	0	0	0	0	0	0	0	0	11	0
C07H4.1				0	0	0	0	0	0	0	0	0	0	0	0	0	0	0	0
C07H4.2				3	0	0	0	50	0	2	0	2	0	1	0	0	0	22	0
C07H6.1				0	0	0	0	22	0	0	0	0	0	0	0	0	0	21	0
C07H6.2				2	0	0	0	41	0	8	0	0	0	1	0	0	0	41	0
C07H6.3				0	0	0	0	29	0	0	0	0	0	0	0	0	0	21	0
C07H6.4				8	0	0	0	60	0	2	0	0	0	0	0	0	0	31	0
C07H6.5				29	1	1	0	102	0	21	0	10	0	14	1	0	0	66	0
C07H6.6				4	0	0	0	72	0	3	0	0	0	1	0	0	0	37	0
C07H6.8				1	0	0	0	13	0	0	0	0	0	0	0	0	0	6	0
C07H6.9	alg-3/4			0	0	0	0	1	0	0	0	0	0	0	0	0	0	0	0
C08A9.1		-1.13933		4	0	0	0	32	0	0	0	0	0	1	0	0	0	10	0
C08A9.3				0	0	0	0	0	0	0	0	0	0	0	0	0	0	1	0
C08A9.6				1	0	0	0	1.5	0	0	0	0	0	0	0	0	0	0	0
C08A9.7		-1.31018		0	0	0	0	1	0	0	0	0	0	0	0	0	0	3	0
C08A9.8				0	0	0	0	2.5	0	0	0	0	0	0	0	0	0	0	0
C08A9.9				2	0	0	0	3	0	0	0	0	0	0	0	0	0	3	0
C08B11.1				22	0	0	0	139	0	8	0	0	0	3	0	0	0	125	0
C08B11.12	ncRNA			7	0	0	0	32	0	2	0	0	0	0	0	0	0	13	0
C08B11.2				1	0	0	0	1	0	0	0	0	0	0	0	0	0	4	0
C08B11.3	csr-1			24	0	0	0	189	0	14	0	0	0	6	1	0	0	190	0
C08B11.4				2	0	0	0	0	0	0	0	0	0	1	0	0	0	2	0
C08B11.5				11.25	0	0	0	45	0	7	0	0	0	0	0	0	0	31	0
C08B11.6				1	0	0	0	13	0	0	0	0	0	0	0	0	0	7	0
C08B11.7				3	0	0	0	62	0	0	0	0	0	0	0	0	0	62	0
C08B11.8				0	0	0	0	5	0	1	0	0	0	1	0	0	0	2	0
C08B11.9		-1.85041		1	0	0	0	17	0	1	0	2	0	1	0	0	0	20	0
C08B6.1		2.25816		0	0	0	0	0	0	0	0	0	0	0	0	0	0	0	0
C08B6.11		2.77213		0	0	0	0	0	0	0	0	0	0	0	0	0	0	0	0
C08B6.15				0	0	0	0	3	0	0	0	0	0	0	0	0	0	3	0
C08B6.17	ncRNA			0	0	0	0	0	0	0	1	0	0	0	0	0	0	0	0
C08B6.2		1.21119		0	0	0	0	0	0	0	0	0	0	0	0	0	0	0	0
C08B6.3				0	0	0	0	0	0	0	0	0	0	0	0	0	0	1	0
C08B6.4			1.80102	0	0	0	0	0	0	0	0	0	0	0	0	0	0	0	0
C08B6.6				0	0	0	0	0	0	0	0	0	0	0	0	0	0	0	0
C08B6.7		-2.01359		7	0	0	0	99	0	3	0	0	0	3	0	0	0	56	0
C08B6.8				0	0	0	0	28	0	0	0	0	0	0	0	0	0	18	0
C08B6.9		1.21181		2	0	0	0	22	0	3	0	0	0	1	0	0	0	8	0
C08C3.1				4	0	0	0	3	0	0	0	0	0	0	0	0	0	9	0
C08C3.2				7	0	0	0	93	0	1	0	0	0	3	0	0	0	351	0
C08C3.3				8	0	0	0	123	0	0	0	0	0	0	0	0	0	41	0
C08C3.4		-2.14404		7	0	1	0	36	0	2	0	0	0	0	0	0	0	38	0
C08E3.13				0	0	0	0	1	0	0	0	0	0	0	0	0	0	0	0
C08E3.2				0	0	0	0	1	0	0	0	0	0	0	0	0	0	0	0
C08E3.3				0	0	0	0	2	0	0	0	0	0	0	0	0	0	0	0
C08E3.4		1.16322		0	0	0	0	0	0	0	0	0	0	0	0	0	0	0	0
C08E3.5				0	0	0	0	1	0	0	0	0	0	0	0	0	0	0	0
C08E3.6				1	0	0	0	0	0	0	0	0	0	0	0	0	0	0	0
C08E3.7				0	0	0	0	2	0	0	0	0	0	0	0	0	0	0	0
C08E3.9		1.23783		2	0	0	0	36	0	1	0	0	0	1	0	0	0	41	0
C08E8.4		1.30009		0	0	0	0	0	0	0	0	0	0	0	0	0	0	0	0
C08E8.7				0	0	0	0	7.5	0	0	0	0	0	0	0	0	0	1.5	0
C08F1.1				0	0	0	0	2	0	0	0	0	0	0	0	0	0	0	0
C08F1.10				0	0	0	0	2	0	1	0	0	0	0	0	0	0	0	0
C08F1.11				0	0	0	0	1	0	0	0	0	0	0	0	0	0	1	0
C08F1.4		1.69647		0	0	0	0	3.5	0	0	0	0	0	0	0	0	0	1.5	0
C08F1.5		1.27567		0	0	0	0	6	0	0	0	0	0	0	0	0	0	3	0
C08F1.6				0	0	0	0	0	0	0	0	0	0	0	0	0	0	1	0
C08F1.8				0	0	0	0	0	0	0	0	0	0	0	0	0	0	0	0
C08F11.10	alg-3/4	1.14815		0	0	0	0	1	0	0	0	0	0	0	0	0	0	0	0
C08F11.11		1.16962	-1.17709	0	0	0	0	0	0	0	0	0	0	0	0	0	0	0	0
C08F11.116	ncRNA			0	0	0	0	0	0	0	0	0	0	0	0	0	0	0	0
C08F11.12		-1.08164	-3.36485	0	0	0	0	0	0	0	0	0	0	0	0	0	0	0	0
C08F11.13		2.26941		0	0	0	0	1	0	0	0	0	0	0	0	0	0	2	0
C08F11.14				0	0	0	0	0	0	0	0	0	0	0	0	0	0	0	0
C08F11.16				1	0	0	0	0	0	0	0	0	0	0	0	0	0	0	0
C08F11.5		2.40318		0	0	0	0	1	0	0	0	0	0	0	0	0	0	0	0
C08F11.6				0	0	0	0	4.5	0	0	0	0	0	0	0	0	0	6.5	0
C08F11.7				2	0	0	0	64	0	1	0	0	0	0	0	0	0	76	0
C08F11.8		1.85135		0	0	0	0	0	0	0	0	0	0	1	0	0	0	0	0
C08F8.1		1.49581		1	0	0	0	1	0	0	0	0	0	0	0	0	0	10	0
C08F8.13	ncRNA			0	0	0	0	0	0	0	1	0	0	0	0	0	0	0	0
C08F8.2				1	0	0	0	26	0	2	0	0	0	0	0	0	0	10	0
C08F8.3		-1.92195	-1.13155	12	0	0	0	187	0	5	0	0	0	5	0	0	0	153	0
C08F8.4				0	1	0	0	1	3	0	0	0	0	0	0	0	0	7	0
C08F8.7		2.38406		0	0	0	0	0	0	0	0	0	0	0	0	0	0	1	0
C08F8.9				0	0	0	0	1	0	0	0	0	0	0	0	0	0	1	0
C08G5.1				0.5	0	0	0	9	0	0	0	0	0	0	0	0	0	9.5	0
C08G5.4				0	0	0	0	1	0	0	0	0	0	0	0	0	0	0	0
C08G5.5		-1.47628		0	0	0	0	0	0	0	0	0	0	0	0	0	0	0	0
C08G9.2				3	1	0	0	11	0	0	0	0	0	1	0	0	0	6	0
C08H9.1		1.11874		0	0	0	0	0	0	0	0	0	0	0	0	0	0	0	0
C08H9.16				4	0	0	0	19	0	0	0	0	0	0	0	0	0	11	0
C08H9.2		-1.32882		18	0	1	0	87	0	5	0	0	0	3	0	0	0	34	0
C08H9.3				0	0	0	0	11	0	4	0	0	0	2	0	0	0	14	0
C09B7.2				1	0	0	0	5	0	0	0	0	0	0	0	0	0	4	0
C09B8.1				0	0	0	0	4	0	0	0	0	0	0	0	0	0	1	0
C09B8.3		1.91046		0	0	0	0	0	0	0	0	0	0	0	0	0	0	0	0
C09B8.4		-1.80132	1.27385	0	0	0	0	4	0	0	0	0	0	0	0	0	0	2	0
C09B8.5				0	0	0	0	0	0	0	0	0	0	0	0	0	0	2	0
C09B8.6		-1.60373		0	0	0	0	4	0	0	0	0	0	0	0	0	0	0	0
C09B8.7		-1.51556		0	0	0	0	9	0	0	0	0	0	0	0	0	0	5	0
C09B9.2				0	0	0	0	0	0	0	0	0	0	0	0	0	0	0	0
C09B9.4	alg-3/4			0	0	0	0	0.5	0	0	0	0	0	0	1	0	0	1	0
C09B9.6				0	0	0	0	1.47143	0	0	0.25	0	0	0	0	0	0	0.4	0
C09B9.8				0	0	0	0	3	0	0	0	0	0	0	0	0	0	2	0
C09C7.1				0	0	0	0	1	0	0	0	0	0	0	0	0	0	0	0
C09D1.1				1	0	0	0	0	0	0	0	0	0	0	0	0	0	1	0
C09D4.3	alg-3/4	1.91592		1	0	0	0	0	0	0	0	0	0	0	0	0	0	1	0
C09D4.4				6	2	0	0	92	0	4	0	0	0	2	0	0	0	56	0
C09D4.5				6	0	0	0	37	0	0	0	0	0	1	0	0	0	20	0
C09D8.1		-2.00434		0	0	0	1	12	0	0	0	0	0	1	0	0	0	9	0
C09E10.2				0	0	0	0	1	0	0	0	0	0	0	0	0	0	0	0
C09E7.2				0	0	0	0	0	0	0	0	0	0	1	0	0	0	0	0
C09E7.4				3	0	0	0	18	0	0	0	0	0	0	0	0	0	29	0
C09E7.5				0	0	0	0	22	0	0	0	0	0	1	0	0	0	53	0
C09E7.6				0	0	0	0	0	0	0	0	0	0	0	0	0	0	0	0
C09E7.7				5	0	0	0	34	0	1	0	0	0	0	0	0	0	28	0
C09E7.8				3.5	0	0	0	68.5	0	2.5	0	1	0	1	0	0	0	43	0
C09E7.9				0.5	0	0	0	3.5	0	1.5	0	0	0	0	0	0	0	9	0
C09E8.1				0	0	0	0	5	0	0	0	0	0	0	0	0	0	7	0
C09E8.2		2.02842	1.09872	0	0	0	0	0	0	0	0	0	0	0	0	0	0	0	0
C09E8.3			1.18832	0	0	0	0	9	0	0	0	0	0	1	0	0	0	0	0
C09E9.1				1	0	0	0	17	0	0	0	0	0	0	0	0	0	4	0
C09F12.1				0	0	0	0	1	0	0	0	0	0	0	0	0	0	0	0
C09F12.2		-1.10335		0	0	0	0	0	0	0	0	0	0	0	0	0	0	0	0
C09F12.6	ncRNA			0	0	0	0	0	0	0	0	0	0	1	0	0	0	0	0
C09F5.1				1	0	0	0	29	0	4	0	0	0	3	0	0	0	67	0
C09F5.2				0	0	0	0	8	0	0	0	0	0	0	0	0	0	5	0
C09F5.3				0	0	0	0	0	0	0	0	0	0	0	0	0	0	0	0
C09F9.2				0	0	0	0	1.5	0	0	0	0	0	0	0	0	0	2	0
C09F9.3		-1.60972		0	0	0	0	3	0	0	0	0	0	0.5	0	0	0	5.5	0
C09F9.4				0	0	0	0	0.5	0	0	0	0	0	0	0	0	0	0	0
C09F9.7				0	0	0	0	3	0	0	0	0	0	0.5	0	0	0	4.5	0
C09G1.1				1	0	0	0	2	0	0	0	0	0	0	0	0	0	1	0
C09G1.3				0	0	0	0	0	0	0	0	0	0	0	0	0	0	0	0
C09G1.4				0	0	0	0	2	0	0	0	0	0	0	0	0	0	0	0
C09G1.5				0	0	0	0	33	0	0	0	0	0	0	0	0	0	3	0
C09G12.17				0	0	0	0	7	0	0	0	0	0	0	0	0	0	0	0
C09G12.2				0	0	0	0	0	0	0	0	0	0	1	0	0	0	0	0
C09G12.8				3	0	0	0	23	0	1	0	0	0	2	0	0	0	18	0
C09G12.9				6	0	0	0	43	0	3	0	0	0	0	0	0	0	31	0
C09G4.1				0	0	0	0	5	0	1	0	0	0	0	0	0	0	12	0
C09G4.2				0	0	0	0	0	0	0	0	0	0	0	0	0	0	4	0
C09G4.3				1	0	0	0	147	0	0	0	0	0	1	0	0	0	72	0
C09G4.4				0	0	0	0	9	0	0	0	0	0	0	0	0	0	2	0
C09G4.5				6	0	1	0	58	0	6	0	0	0	1	0	0	0	32	0
C09G5.2				0	0	0	0	9	0	0	0	0	0	0	0	0	0	9	0
C09G5.4			-1.36138	0	0	0	0	1.25	0	0	0	0	0	0	0	0	0	0	0
C09G5.5		-2.06831	-3.76026	0	0	0	0	0	0	0	0	0	0	0	0	0	0	0	0
C09G5.6				0	1	0	0	1	0	0	0	0	0	0	0	0	0	1	0
C09G5.7				10	0	0	0	113	0	0	0	0	0	0	0	0	0	3	0
C09G9.1		-2.50243		3	0	0	0	23	0	2	0	0	0	1	0	0	0	25	0
C09G9.2				3	0	0	0	16	0	1	0	1	0	4	0	0	0	13	0
C09G9.4		1.2401		0.5	0	0	0	0	0	0	0	0	0	0	0	0	0	0	0
C09G9.5				0	0	0	0	3	0	0	0	0	0	0	0	0	0	1	0
C09G9.6		-2.44385	-1.42391	11	0	4	0	79	2	3	0	0	0	5	0	0	0	56	0
C09H10.1				0	0	0	0	5	0	5	0	0	0	0	0	0	0	3	0
C09H10.10		-1.10162		4	0	0	0	157	0	10	0	0	0	3	0	0	0	61	0
C09H10.2		1.14845		1	0	0	0	1	0	0	0	0	0	0	0	0	0	1	0
C09H10.3				4	0	0	0	36	1	1	0	0	0	0	0	0	0	17	0
C09H10.5				3	0	0	0	27	0	0	0	0	0	2	0	0	0	22	0
C09H10.6			-1.31251	1	0	0	0	42	0	0	0	2	0	0	0	0	0	56	0
C09H10.7				5	0	0	0	61	0	10	0	0	0	4	0	0	0	72	0
C09H10.9				0	1	0	0	0	0	0	0	0	0	0	0	0	0	0	0
C09H5.6		1.83625		0	0	0	0	0	0	0	0	0	0	0	0	0	0	0	0
C09H5.7		1.05012		0	0	0	0	0	0	0	0	0	0	0	0	0	0	0	0
C09H6.1				4	0	0	0	88	0	5	0	0	0	7	0	0	0	50	0
C09H6.2				0	0	0	0	12	0	2	0	0	0	1	0	0	0	6	0
C09H6.3				0	0	0	0	22	0	1	0	0	0	0	0	0	0	10	0
C10A4.1				0	0	0	0	0	0	0	0	0	0	0	0	0	0	0	0
C10A4.3				2	0	0	0	0	0	0	0	0	0	0	0	0	0	0	0
C10A4.5				0	0	0	0	6	0	0	0	0	0	0	0	0	0	0	0
C10A4.7				0	0	0	0	0	0	0	0	0	0	0	0	0	0	0	0
C10B5.1				0	0	0	0	9	0	1	0	0	0	2	0	0	0	8	0
C10C5.1				22	0	2	0	369	0	3	0	1	0	3	0	0	0	276	0
C10C5.2		1.71347	3.894	0	0	0	0	1	0	0	0	0	0	0	0	0	0	0	0
C10C5.3			-3.31975	0	0	0	0	0	0	0	0	0	0	0	0	0	0	0	0
C10C5.4		1.15787	-2.02543	0	0	0	0	0	0	0	0	0	0	0	0	0	0	0	0
C10C5.6				1	0	0	0	56	0	4	0	0	0	0	0	0	0	29	0
C10C6.1		-2.20816		16	0	0	0	114	1	7	0	1	0	7	0	0	0	91	0
C10C6.11	ncRNA			2	0	0	0	1	0	0	0	0	0	0	0	0	0	0	0
C10C6.2				0	0	0	0	2	0	0	0	0	0	0	0	0	0	1	0
C10C6.3		1.56605		0	0	0	0	0	0	0	0	0	0	0	0	0	0	0	0
C10C6.5				0	0	0	0	1	0	0	0	0	0	0	0	0	0	6	0
C10C6.6		1.40292		0	0	0	0	23	0	2	0	0	0	2	0	0	0	19	0
C10C6.7				1	0	0	0	38	1	0	0	0	0	2	0	0	0	134	0
C10C6.9				0.566667	0	0	0	0.793838	0	0	0	0	0	0	0	0	0	0.840756	0
C10E2.1				0	0	0	0	3	0	0	0	0	0	0	0	0	0	3	0
C10E2.2				0	0	0	0	0	0	0	0	0	0	0	0	0	0	1	0
C10E2.3				4	0	0	0	56	0	1	0	0	0	0	0	0	0	13	0
C10E2.5				1	0	0	0	2	0	0	0	0	0	0	0	0	0	1	0
C10E2.6		-1.78904		0	0	0	0	1	0	0	0	0	0	0	0	0	0	1	0
C10E2.8	ncRNA			0	0	0	0	0	0	0	0	0	0	0	0	0	0	4	0
C10F3.1			-1.50892	12	0	0	0	70	0	7	0	1	0	5	0	0	0	50	0
C10F3.2		1.53021		0	0	0	0	0	0	0	0	0	0	0	0	0	0	0	0
C10F3.3				0	0	0	0	0	0	0	0	0	0	0	0	0	0	0	0
C10F3.4		-1.11039		0	0	0	0	4	0	0	0	0	0	0	0	0	0	3	0
C10F3.6		1.09405		0	0	0	0	0	0	0	0	0	0	0	0	0	0	1	0
C10G11.1				0	0	0	0	1.5	0	0	0	0	0	1	0	0	0	0	0
C10G11.10	alg-3/4			0	0	0	0	3.5	1	0	0	0	0	0	0	0	0	1	0
C10G11.17	ncRNA			5	0	0	0	0	0	1	0	0	0	0	0	0	0	0	0
C10G11.5				2	0	0	0	30	0	1	0	0	0	0	0	0	0	22	0
C10G11.6				0	0	0	0	13	0	2	0	0	0	0	0	0	0	25	0
C10G11.7				6	0	1	0	27	0	4	0	0	0	3	0	0	0	16	0
C10G11.8		-1.41759		0	0	0	0	0	0	0	0	0	0	0	0	0	0	0	0
C10G11.9	alg-3/4			0	0	0	0	1.5	0.5	0	0	0	0	0	1	0	0	0	0
C10G6.1				0	0	0	0	6	0	2	0	0	0	0	0	0	0	4	0
C10G8.4		-2.068	-2.8586	0	0	0	0	0	0	0	0	0	0	0	0	0	0	0	0
C10G8.5		-1.14805		0	0	0	0	0	0	0	0	0	0	0	0	0	0	0	0
C10G8.7		-1.01342		0	0	0	0	0	0	0	0	0	0	0	0	0	0	0	0
C10G8.8		1.26826		0	0	0	0	0	0	0	0	0	0	0	0	0	0	1	0
C10H11.1				1	0	0	0	22	0	0	0	0	0	0	0	0	0	24	0
C10H11.10		-2.23594	-1.4648	69	0	9	0	2167.5	0	39.5	0	5.5	0	10.5	0	0	0	1197.5	0
C10H11.3		3.2831	1.1408	0	0	0	0	0	0	0	0	0	0	0	0	0	0	0	0
C10H11.4		2.23924		0	0	0	0	1	0	0	0	0	0	0	0	0	0	3	0
C10H11.6		1.43185		0	0	0	0	1	0	0	0	0	0	0	0	0	0	1	0
C10H11.7		1.6119		0	0	0	0	0	0	0	0	0	0	0	0	0	0	0	0
C10H11.8				7	0	0	0	17	0	0	0	0	0	1	0	0	0	16	0
C10H11.9				15	0	2	0	125	0	10	0	1	0	9	0	0	0	118	0
C11D2.3				0	0	0	0	4	0	0	0	0	0	0	0	0	0	15	0
C11D2.4				1	0	0	0	13	0	1	0	0	0	0	0	0	0	6	0
C11D2.7				0	0	0	0	9	0	0	0	0	0	0	0	0	0	3	0
C11D9.1				0	1	0	0	0	0	0	0	0	0	0	0	0	0	0	0
C11E4.1		-1.218		0	0	0	0	0	0	0	0	0	0	0	0	0	0	0	0
C11E4.2		-1.33953		0	0	0	0	0	0	0	0	0	0	0	0	0	0	0	0
C11E4.7		2.07044		0	0	0	0	0	0	0	0	0	0	0	0	0	0	0	0
C11G10.1		1.3802	1.65156	0	0	0	0	0	0	0	0	0	0	0	0	0	0	0	0
C11G6.1				9	0	0	0	138	0	1	0	0	0	0	0	0	0	46	0
C11G6.2	ergo-1			35.5	46	0	34	74	3	24.5	24	21.5	24.5	23.5	2.5	0	0	88	2
C11G6.3				0	0	0	0	4	0	2	0	0	0	1	0	0	0	0	0
C11G6.4				0	0	0	0	6	0	1	0	0	0	0	0	0	0	3	0
C11H1.1		1.28121		0	0	0	0	0	0	0	0	0	0	0	0	0	0	0	0
C11H1.2		1.07306		0	0	0	0	1	0	0	0	0	0	0	0	0	0	0	0
C11H1.3				0	0	0	0	0	0	0	0	0	0	0	0	0	0	1	0
C11H1.4				2	0	0	0	2	0	0	0	0	0	0	0	0	0	2	0
C11H1.5				0	0	0	0	0	0	1	0	0	0	0	0	0	0	0	0
C11H1.7				1	0	0	0	2	0	1	0	0	0	0	0	0	0	1	0
C11H1.8				0	0	1	0	2	0	2	0	0	0	1	0	0	0	0	0
C12C8.1		1.72303		1	0	0	0	0	0	0	0	0	0	0	0	0	0	1	0
C12C8.2				0	0	0	0	2	0	0	0	0	0	0	0	0	0	1	0
C12C8.3		-2.24136		18	0	0	0	123	0	8	0	0	0	3	0	0	0	86	0
C12D12.1				0	0	0	0	21	0	0	0	0	0	0	0	0	0	24	0
C12D12.2		-2.13109		0	0	0	0	1	0	0	0	0	0	0	0	0	0	0	0
C12D12.3				0	0	0	0	2	0	0	0	0	0	0	0	0	0	0	0
C12D12.5				0	0	0	0	8	0	0	0	0	0	0	0	0	0	3	0
C12D5.2				0	0	0	0	1	0	0	0	0	0	0	0	0	0	0	0
C12D5.7		1.33426		0	0	0	0	0	0	0	0	0	0	0	0	0	0	0	0
C12D5.8		1.84321		0	0	0	0	7	0	0	0	0	0	0	0	0	0	0	0
C12D5.9		2.43657		0	0	0	0	0	0	0	0	0	0	0	0	0	0	0	0
C12D8.1				2	0	0	0	112	0	4	0	0	0	1	0	0	0	45	1
C12D8.10				2	0	0	0	11	0	0	1	0	0	0	1	0	0	11	0
C12D8.11				2	0	0	0	32	0	1	0	0	0	0	0	0	0	33	0
C12D8.5		1.08138		0	0	0	0	0	0	0	0	0	0	0	0	0	0	0	0
C12D8.8		1.17247		0	0	0	0	1	0	0	0	0	0	0	0	0	0	0	0
C12D8.9				0	0	0	0	0	0	0	0	0	0	1	0	0	0	0	0
C13A10.1				0	0	0	0	0	0	0	0	0	0	0	0	0	0	3	0
C13A10.5	ncRNA			0	0	0	0	5	0	0	0	0	0	0	0	0	0	4	0
C13A2.3				0	0	0	0	2	0	0	0	0	0	0	0	0	0	0	0
C13B4.1				15	0	0	0	166	0	6	0	0	0	5	0	0	0	113	0
C13B4.2		-1.03196		8	0	0	0	34	0	3	0	0	0	1	0	0	0	30	0
C13B7.4				0	0	0	0	1.5	0	0	0	0	0	0	0	0	0	3.5	0
C13B7.5				0	0	0	0	2.5	0	0	0	0	0	0	0	0	0	2	0
C13B7.6				0.5	0	0	0	7.5	0	3	0	0	0	1	0	0	0	9	0
C13B9.2				0	0	0	0	90	0	0	0	0	0	0	0	0	0	70	0
C13B9.3				4	0	0	0	64	0	5	0	0	0	2	0	0	0	48	0
C13B9.4				0	0	0	0	57	0	3	0	0	0	1	0	0	0	26	0
C13C12.2		3.97498		0	0	0	0	0	0	0	0	0	0	0	0	0	0	0	0
C13C4.1		1.93551		1	0	0	0	3	0	1	0	0	0	0	0	0	0	2	0
C13C4.2		1.00041		0	0	0	0	0	0	0	0	0	0	0	0	0	0	0	0
C13C4.3		2.7447		0	0	0	0	0	0	0	0	0	0	0	0	0	0	0	0
C13C4.4				0	0	0	0	4	0	0	0	0	0	0	0	0	0	0	0
C13C4.5				1	0	0	0	0	0	0	0	0	0	0	0	0	0	0	0
C13D9.1				0	0	0	0	2	0	0	0	0	0	0	0	0	0	1	0
C13D9.7		-1.22094		0	0	0	0	0	0	0	0	0	0	0	0	0	0	1	0
C13E3.1				0	0	0	0	0	0	0	0	0	0	0	0	0	0	1	0
C13F10.1				0	0	0	0	0	0	0	0	0	0	0	0	0	0	3	0
C13F10.2				1	0	0	0	8	0	0	0	0	0	0	0	0	0	8	0
C13F10.4				7	0	0	0	118	0	4	0	0	0	5	0	0	0	140	0
C13F10.5				3	0	0	0	3	0	1	0	0	0	0	0	0	0	10	0
C13F10.6				4	0	1	0	77	0	1	0	0	0	1	0	0	0	50	0
C13F10.7		1.35196	-1.60412	7	0	0	0	14	0	4	0	0	0	5	0	0	0	10	0
C13G3.1		-1.26947		0	0	0	0	1	0	0	0	0	0	0	0	0	0	1	0
C13G3.2				0	0	0	0	1	0	0	0	0	0	0	0	0	0	4	0
C13G3.3		-1.65279		8	0	1	0	24	0	9	0	0	0	4	0	0	0	50	0
C13G5.2			-1.04939	5	0	0	0	77	0	5	0	0	0	1	0	0	0	47	0
C14A11.3		-1.84787		2	0	0	0	5	0	0	0	0	0	0	0	0	0	7	0
C14A11.7		1.47823		0	0	0	0	8	0	0	0	0	0	0	0	0	0	1	0
C14A11.9				0	0	0	0	2	0	0	0	0	0	1	0	0	0	1	0
C14A4.1				4	0	0	0	230	0	2	0	0	0	1	0	0	0	148	0
C14A4.10				1	0	0	0	19	0	0	0	0	0	0	0	0	0	9	0
C14A4.11	alg-3/4			0	0	0	0	13	0	1	1	0	0	0	0	0	0	22	0
C14A4.13	alg-3/4	-1.00128		1	0	0	0	0	0	0	0	0	0	0	0	0	0	0	0
C14A4.14		1.3109		5	0	0	0	20	0	0	0	0	0	0	0	0	0	27	0
C14A4.2				0	0	0	0	58	0	2	0	0	0	2	0	0	0	51	0
C14A4.3				3	0	0	0	26	0	3	0	0	0	1	0	0	0	31	0
C14A4.4				5	0	1	0	139	0	1	0	0	0	2	0	0	0	117	0
C14A4.5				1	0	0	0	7	0	0	0	0	0	0	0	0	0	3	0
C14A4.6				0	0	0	0	3	0	1	0	0	0	0	0	0	0	0	0
C14A4.8		1.48448		0	1	0	0	0	1	0	0	0	0	0	1	0	0	1	0
C14A4.9		2.05227	2.59456	0	0	0	0	0	0	0	0	0	0	0	0	0	0	0	0
C14A6.1				0	0	0	0	4.5	0	0	0	0	0	0	0	0	0	2.5	0
C14A6.13				0	0	0	0	0	0	0	0	0	0	0	1	0	0	0	0
C14A6.14				0	0	0	0	0	0	0	0	0	0	0	1	0	0	0	0
C14A6.15				0	0	0	0	0.5	0	0	0	0.5	0	0	0	0	0	0.5	0
C14A6.2				1.5	0	0	0	29.5	0	0	0	0	0	0.5	0	0	0	16.8333	0
C14A6.3				0	0	0	0	0	0	0	0	0	0	0	0	0	0	1	0
C14A6.5		1.38277		0	0	0	0	0	0	0	0	0	0	0	0	0	0	0	0
C14A6.6		1.41279		1	0	0	0	2.5	0	0	0	0	0	0	0	0	0	0.5	0
C14A6.9				1	0	0	0	7	0	0	0	0	0	0	0	0	0	3.33333	0
C14B1.1		-1.36617		4	0	0	0	19	0	2	0	0	0	5	0	0	0	32	0
C14B1.10				3	0	0	0	35	0	1	0	0	0	1	0	0	0	33	0
C14B1.12				5	0	0	0	151	0	5	0	0	0	0	0	0	0	67	0
C14B1.2				1	0	0	0	15	0	0	0	0	0	0	0	0	0	2	0
C14B1.3				0	0	0	0	2	0	0	0	0	0	0	0	0	0	1	0
C14B1.4		-1.47603		5	0	0	0	40	0	7	0	0	0	2	0	0	0	36	0
C14B1.5				5	0	0	0	35	0	1	0	0	0	1	0	0	0	27	0
C14B1.6				1	0	0	0	25	0	3	0	0	0	0	0	0	0	23	0
C14B1.7				41	0	0.5	0	963.5	0	14.5	0	2	0	11.5	0	0	0	386.5	0
C14B1.8		1.83407		0	0	0	0	1	0	0	0	0	0	1	0	0	0	2	0
C14B1.9				2	0	0	0	15	0	0	0	0	0	1	0	0	0	14	0
C14B4.2				0	0	0	0	13	0	0	0	0	0	0	0	0	0	18	0
C14B9.1		-1.53348		0	0	0	0	0	0	0	0	0	0	0	0	0	0	0	0
C14B9.10				0	0	0	0	17	0	0	0	0	0	0	0	0	0	14	1
C14B9.11	ncRNA			0	1	0	0	1	0	0	0	0	0	0	0	0	0	1	0
C14B9.12	ncRNA			0	0	0	0	0	0	0	1	0	0	0	0	0	0	0	0
C14B9.2	alg-3/4			1	0	0	0	9	0	0	0	0	0	1	0	0	0	14	0
C14B9.3		1.58204		0	0	0	0	0	0	0	0	0	0	0	0	0	0	0	0
C14B9.4	alg-3/4	-1.91159		18	0	1	0	284	0	16	0	0	0	5	0	0	0	213	0
C14B9.6				1	0	0	0	15	0	0	0	0	0	2	0	0	0	16	0
C14B9.7				3	1	0	0	13	0	2	0	0	0	4	0	0	0	5	0
C14B9.8				14	0	0	0	100	0	13	0	0	0	5	0	0	0	89	0
C14C10.2		2.0709		0	0	1	0	15	0	1	0	0	0	0	0	0	0	13	0
C14C10.3				5	0	0	0	54	0	0	0	0	0	5	0	0	0	44	0
C14C10.4				2	0	1	0	99	0	5	0	1	0	6	0	0	0	94	0
C14C10.5		-1.33494		16	0	2	0	61	0	5	0	1	0	7	0	0	0	56	0
C14C10.6			-1.07709	0	0	0	0	8	0	0	0	0	0	1	0	0	0	12	0
C14C10.7				0	0	0	0	0	0	0	0	0	0	0	0	0	0	2	0
C14C10.9	ncRNA			1	0	0	0	14	0	1	0	0	0	0	1	0	0	8	0
C14C11.1		1.1404		0.5	0	0	0	23.3333	0	0	0	0	0	0.5	0	0	0	25.1667	0
C14C11.2			-1.06614	2.5	0	1	0	67.5	0	1.5	0	0	0	0	0	0	0	38.5	0
C14C11.3		1.71703		2	0	0	0	1	0	0	0	0	0	0	0	0	0	0	0
C14C11.6				5	0	0	0	146.5	0	9.5	0	0	0	2.5	0	0	0	136	0
C14C11.7				6	0	1	0	4	0	2	0	0	0	1	0	0	0	3	0
C14C11.8				0	0	0	0	4	0	0	0	0	0	0	0	0	0	8	0
C14C6.1				2	0	0	0	12	0	0	0	0	0	1	0	0	0	4	0
C14C6.12				0	0	0	0	0	0	0	0	0	0	0	0	0	0	0.5	0
C14C6.2		-1.41834		0	0	0	0	0	0	0	0	0	0	0	0	0	0	0	0
C14C6.5				0	0	0	0	0	0	0	0	0	0	0	0	0	0	1	0
C14C6.9				0	0	0	0	3	0	0	0	0	0	0	0	0	0	0	0
C14E2.2				0	0	0	0	8	0	0	0	0	0	1	0	0	0	8	0
C14E2.6				0	0	0	0	3	0	0	0	0	0	0	0	0	0	0	0
C14E2.9	ncRNA			0	0	0	0	1	0	0	0	0	0	0	0	0	0	0	0
C14F11.1		-1.61153		0	0	1	0	8	0	0	0	0	0	0	0	0	0	5	0
C14F11.14	ncRNA			0	0	0	0	9.5	0.75	0.25	0	0	0	0	0	0	0	3.25	0
C14F11.19	ncRNA			0	0	0	0	0	0	0	0	0	0	0	0	0	0	0	0
C14F11.2		-1.01148		0	0	0	0	1	0	0	0	0	0	0	0	0	0	3	0
C14F11.3		-1.38132		0	0	0	0	0	0	0	0	0	0	0	0	0	0	0	0
C14F11.30	ncRNA			0	0	0	0	3	0	0	0	0	0	0	0	0	0	1	0
C14F11.33	ncRNA			0	0	0	0	1	0	0	0	0	0	0	0	0	0	0	0
C14F11.4		-1.60908	-1.86743	0	0	0	0	0	0	0	0	0	0	0	0	0	0	0	0
C14F11.5		-1.78458	-1.5456	0	0	0	0	0	0	0	0	0	0	0	0	0	0	0	0
C14F11.6		1.82216	2.42781	0	0	0	0	0	0	0	0	0	0	0	0	0	0	0	0
C14F5.1				0	0	0	0	0	0	0	0	0	0	0	0	0	0	1	0
C14F5.3		-1.80818	-1.07219	0	0	0	0	2	0	0	0	0	0	0	0	0	0	0	0
C14F5.5				0	0	0	0	0	0	0	0	0	0	0	0	0	0	2	0
C14H10.1		1.51697		0	0	0	0	0	0	0	0	0	0	0	0	0	0	0	0
C14H10.2		2.23513		0	0	0	0	2	0	0	0	0	0	0	0	0	0	0	0
C15A11.2	alg-3/4	1.02985		0	0	0	0	0	0	0	0	0	0	0	0	0	0	0	0
C15A11.5		1.91041	-2.59497	0	0	0	0	0.5	0	0	0	0	0	0	0	0	0	0.75	0
C15A11.6				0	0	0	0	0.5	0	0	0	0	0	0	0	0	0	0.75	0
C15B12.1				0	0	0	0	1	0	0	0	0	0	0	0	0	0	2	0
C15B12.2				0	0	0	0	0	0	0	0	0	0	0	0	0	0	0	0
C15B12.3				0	0	0	0	6	0	0	0	0	0	0	0	0	0	4	0
C15B12.5				0	0	0	0	0	0	0	0	0	0	0	0	0	0	0	0
C15B12.6		1.22787		0	0	0	0	3	0	0	0	0	0	0	0	0	0	1	0
C15B12.7				11	0	0	0	50	0	2	0	0	0	5	0	0	0	62	0
C15B12.8				0	0	0	0	7	0	0	0	0	0	0	0	0	0	3	0
C15C6.1		1.85027		3	0	1	0	179	0	1	0	0	0	0	0	0	0	111	0
C15C6.2		-1.29249		0	0	0	0	0	0	0	0	0	0	0	0	0	0	1	0
C15C6.3				1	0	0	0	18	0	3	0	0	0	0	0	0	0	27	0
C15C6.4				3	0	0	0	24	0	2	0	0	0	0	0	0	0	37	0
C15C7.1				0	0	0	0	0	0	0	0	0	0	0	0	0	0	1	0
C15C7.12	ncRNA			0	0	0	0	0	0	0	0	0	0	0	0	0	0	0	0
C15C7.2				1	0	0	0	136	0	4	0	0	0	1	0	0	0	38	0
C15C7.4		-1.41359		0	0	0	0	0	0	0	0	0	0	0	0	0	0	0	0
C15C7.5				8	0	0	0	16	0	0	0	0	0	1	0	0	0	6	0
C15C7.7				0	0	0	0	0	0	1	0	0	0	0	0	0	0	2	0
C15C8.1		-1.341		0	0	0	0	0	0	0	0	0	0	0	0	0	0	0	0
C15C8.3				0	0	0	0	44	0	0	0	0	0	0	0	0	0	35	0
C15C8.4				1	0	0	0	6	0	0	0	0	0	0	0	0	0	5	0
C15C8.5				0	0	0	0	0	0	0	0	0	0	0	0	0	0	2	0
C15C8.7				0	0	0	0	13	0	0	0	0	0	0	0	0	0	9	0
C15F1.1		1.63655	-1.39847	0	0	0	0	1	0	0	0	0	0	0	0	0	0	0	0
C15F1.13	ncRNA			4	3	0	0	35	0	0	0	0	0	3	3	0	0	20	1
C15F1.2		3.95003		0	0	0	0	4	0	0	0	0	0	0	0	0	0	12	0
C15F1.3		-1.25024	-1.42379	3	0	0	0	76	0	7	0	0	0	2	0	0	0	46	0
C15F1.4		1.18181		0	0	0	0	73	0	0	0	0	0	1	0	0	0	54	0
C15F1.5		1.55824		0	0	0	0	14	0	1	0	0	0	0	0	0	0	6	0
C15F1.6		-2.22407		2	0	0	0	50	0	0	1	0	0	1	0	0	0	47	2
C15F1.7	alg-3/4			0	0	1	0	31	0	4	0	0	0	0	0	0	0	34	0
C15F1.8				0	0	0	0	7.5	0	0	0	0	0	0	0	0	0	6.5	0
C15H11.1		1.16409		0	0	0	0	0	0	0	0	0	0	0	0	0	0	0	0
C15H11.10				0	0	0	0	0	0	0	0	0	0	0	0	0	0	0	0
C15H11.11				0	0	0	0	10	0	0	0	0	0	0	0	0	0	13	0
C15H11.13	alg-3/4			0	0	0	0	0	0	0	0	0	0	0	1	0	0	0	0
C15H11.2				0	0	0	0	1	0	0	0	0	0	0	0	0	0	0	0
C15H11.3				7	0	0	0	67	0	11	0	0	0	3	0	0	0	57	0
C15H11.4		1.179		1	0	0	0	6	0	1	0	0	0	1	0	0	0	9	0
C15H11.5				10	0	0	0	142	0	12	0	2	0	1	0	0	0	97	0
C15H11.6				0	0	0	0	12	0	2	0	0	0	1	0	0	0	7	0
C15H11.7		-2.55349		1	0	0	0	9	0	2	0	0	0	1	0	0	0	12	0
C15H11.8				0	0	1	0	34	0	0	0	0	0	1	0	0	0	28	0
C15H11.9				0	0	0	0	7	0	1	0	0	0	0	0	0	0	5	0
C15H7.3	alg-3/4	1.53632		0	0	0	0	0	0	0	1	0	0	0	0	0	0	0	0
C15H7.4		2.20543		0	0	0	0	0	0	0	0	0	0	0	0	0	0	0	0
C15H9.1		2.28271		0	0	0	0	1	0	0	0	0	0	0	0	0	0	2	0
C15H9.10		1.00016		0	0	0	0	0	0	0	0	0	0	0	0	0	0	0	0
C15H9.4				0	0	0	0	2	0	0	0	0	0	1	0	0	0	2	0
C15H9.5				0	0	0	0	6	0	0	0	0	0	0	0	0	0	3	0
C15H9.6				0	1	0	0	52.5	0	0	0	0	0	1	0	0	0	19	0
C15H9.8		1.40075		0	0	0	0	9	0	1	0	0	0	0	0	0	0	8	0
C15H9.9		1.2098		0	0	0	0	4	0	0	0	0	0	0	0	0	0	0	0
C16A11.10				4.5	0	0	0	17	0	1	0	0	0	0	0	0	0	22	0
C16A11.2				1	0	0	0	82	0	1	0	0	0	1	0	0	0	27	0
C16A11.3			-1.11714	2	0	0	0	44	0	6	0	0	0	2	0	0	0	30	0
C16A11.4		-1.35611		34	0	1	0	1036	0	46	0	0	0	9	0	0	0	550	0
C16A11.5				2	0	0	0	5	0	0	0	0	0	1	0	0	0	8	0
C16A11.6				3	0	0	0	31.3333	0	0	0	0	0	1	0	0	0	11.5	0
C16A11.7				0	0	0	0	0	1	0	0	0	0	0	0	0	0	0	0
C16A11.9				21	0	0	0	778.333	0	3	0	0	0	8	0	0	0	773	0
C16A3.1				9	0	1	0	79	0	9	0	1	0	3	0	0	0	55	0
C16A3.10				0	1	0	0	56	0	0	0	0	0	0	0	0	0	35	1
C16A3.2				2	0	0	0	69	0	1	0	1	0	1	0	0	0	28	0
C16A3.3	csr-1	1.35119		8	0	0	0	236	0	15	0	0	0	1	0	0	0	171	0
C16A3.4		-1.05079		4	0	0	0	60	0	2	0	1	0	0	0	0	0	58	0
C16A3.5				3	0	0	0	69	0	1	0	0	0	5	0	0	0	58	0
C16A3.6		1.69974		7	0	0	0	54	0	6	0	0	0	1	0	0	0	37	0
C16A3.7				6	0	0	0	166	0	4	0	0	0	4	0	0	0	90	0
C16A3.8			-1.1903	3	0	2	0	40	0	5	0	0	0	3	0	0	0	37	0
C16A3.9		-1.25833		4	0	0	0	12	0	9	0	0	0	0	0	0	0	9	0
C16B8.1		-1.42784		0	0	0	0	0	0	0	0	0	0	1	0	0	0	2	0
C16B8.2				0	0	0	0	2	0	0	0	0	0	0	0	0	0	0	0
C16B8.3				0	0	0	0	2	0	0	0	0	0	0	0	0	0	4	0
C16B8.4				0	0	0	0	2	0	0	0	0	0	0	0	0	0	1	0
C16C10.1		-1.00457		2	0	0	0	14	0	0	0	0	0	0	0	0	0	9	0
C16C10.10		1.61147		0	0	0	0	3	0	0	0	0	0	0	0	0	0	3	0
C16C10.11				3	0	0	0	30	1	7	0	0	0	1	1	0	0	30	0
C16C10.12		1.84922		0	0	0	0	2	0	0	0	0	0	0	0	0	0	3	0
C16C10.13				0	0	0	0	0	0	0	0	0	0	0	0	0	0	2	0
C16C10.2				1	0	0	0	40	0	1	0	0	0	2	0	0	0	23	0
C16C10.3		-2.00997		60	0	1.5	0	528.5	0	39.5	1	0	0	18.5	0	0	0	288.5	0
C16C10.4				1	0	0	0	241	0	1	0	0	0	0	0	0	0	116	0
C16C10.5				0	0	0	0	11	0	0	0	0	0	1	0	0	0	15	0
C16C10.6				1	0	0	0	41	0	1	0	0	0	0	0	0	0	38	0
C16C10.7				0	0	0	0	4	0	0	0	0	0	0	0	0	0	4	0
C16C10.8		1.74973		1	0	0	0	0	0	0	0	0	0	0	0	0	0	1	0
C16C2.1				0	0	0	0	0	0	0	0	0	0	0	0	0	0	0	0
C16C2.2				11	0	0	0	309	0	2	0	0	0	1	0	0	0	85	0
C16C2.3		2.03813		9	0	0	0	18	0	1	0	0	0	3	0	0	0	33	0
C16C2.4				1	0	0	0	19	0	0	0	0	0	0	0	0	0	11	0
C16C4.11				0	0	0	0	0	0	0	0	0	0	0	0	0	0	0	0
C16C4.13				0	0	0	0	0.2	0	0	0	0	0	0	0	0	0	0	0
C16C4.15				0	0	0	0	0	0	0	0	0	0	0	0	0	0	1	0
C16C4.18				0	0	0	0	2.5	0	0	0	0	0	0.5	0	0	0	0.5	0
C16C4.2				0	0	0	0	0	0	0	0	0	0	0	0	0	0	0.333333	0
C16C4.4				0	0	0	0	0	0	0	0	0	0	0	0	0	0	1	0
C16C4.5		1.37676		0	0	0	0	0	0	0	0	0	0	0	0	0	0	0.333333	0
C16C4.6				8	0	1	0	44	0	0	0	0	0	0	0	0	0	11	0
C16C4.9				0	0	0	0	0	0	0	0	0	0	0	0	0	0	0.5	0
C16C8.11				3	0	0	0	11	0	1	0	0	0	3	0	0	0	35	0
C16C8.12		-1.04592		1	0	0	0	2.5	0	0	0	0	0	0	0	0	0	0	0
C16C8.13		2.10107		0	0	0	0	6	0	0	0	0	0	1	0	0	0	0.5	0
C16C8.14				1	0	0	0	0.5	0	0	0	0	0	0	0	0	0	1	0
C16C8.16				0	0	0	0	1.5	0	0	0	0	0	0	0	0	0	0.5	0
C16C8.17				0	0	0	0	0	0	0	0	0	0	0	0	0	0	0	0
C16C8.2				0	0	0	0	8	0	0	0	0	0	0	0	0	0	5	0
C16C8.20				0	0	0	0	9.5	0	0	0	0	0	1	0	0	0	1	0
C16C8.21				14	0	0	0	227	0	0	0	0	0	1	0	0	0	202	0
C16C8.22				0	0	0	0	1	0	0	0	0	0	0	1	0	0	0	0
C16C8.4		1.0761		0	0	0	0	3	0	0	0	0	0	0	0	0	0	3	0
C16C8.5		1.10102		1	0	0	0	16	0	0	0	0	0	0	0	0	0	5	0
C16D2.1				0	1	0	0	1	0	0	0	0	0	0	0	0	0	1	0
C16D6.2				3	0	0	0	16	0	1	0	0	0	0	0	0	0	5	0
C16D9.1		1.5035		0	0	0	0	0	0	0	0	0	0	0	0	0	0	0	0
C16D9.2				1	0	0	0	0	0	0	0	0	0	0	0	0	0	1	0
C16D9.4		1.93322		0	0	0	0	0	0	0	0	0	0	0	0	0	0	0	0
C16D9.5		1.34058		0	0	0	0	1	0	0	0	0	0	0	0	0	0	0	0
C16D9.6				0	0	0	0	1	0	0	0	0	0	0	0	0	0	1	0
C16E9.1		-1.02314	-1.48457	1	0	0	0	3	0	0	0	0	0	0	0	0	0	3	0
C16E9.14	ncRNA			0	0	0	0	0	1	0	0	0	0	0	0	0	0	0	0
C16E9.2		-1.04449		0	0	0	0	0	0	0	0	0	0	0	0	0	0	0	0
C16E9.24	ncRNA			0	0	0	0	0	0	0	0	0	0	1	0	0	0	0	0
C16E9.4		-1.03218		0	0	0	0	0	0	0	0	0	0	0	0	0	0	0	0
C16H3.1		1.63574		0	0	0	0	0	0	0	0	0	0	0	0	0	0	0	0
C16H3.2		-1.04373		0	0	0	0	1	0	0	0	0	0	0	0	0	0	2	0
C16H3.3				20	0	1	0	431	0	5	0	1	0	2	0	0	0	30	0
C17B7.11		1.37002		4	0	0	0	24.5	0	1	0	0	0	1	0	0	0	10	0
C17B7.12				0	0	0	0	0	0	0	0	0	0	0	0	0	0	1	0
C17B7.2				0	0	0	0	0.5	0	0	0	0	0	0	0	0	0	0	0
C17C3.1				0	0	0	0	3	0	0	0	0	0	0	0	0	0	8	0
C17C3.10				0	0	0	0	2	0	0	0	0	0	0	0	0	0	0.5	0
C17C3.11				0	0	0	0	0	0	0	0	0	0	0	0	0	0	0	0
C17C3.12			-1.21608	5	0	0	0	5	0	2	0	0	0	3	0	0	0	1	0
C17C3.13				2	0	0	0	8	0	0	0	0	0	0	0	0	0	3	0
C17C3.15				0	1	0	0	16	0	2	0	0	0	0	0	0	0	19	0
C17C3.2				2	0	0	0	8	0	0	0	0	0	0	0	0	0	3	0
C17C3.3		1.31809		0	0	0	0	0	0	0	0	0	0	0	0	0	0	0	0
C17C3.5				0	0	0	0	0	0	0	0	0	0	0	0	0	0	4	0
C17C3.7				0	0	0	0	2	0	0	0	0	0	0	0	0	0	0.5	0
C17C3.9		1.98769		0	0	0	0	0	0	0	0	0	0	0	0	0	0	0	0
C17D12.1		-1.32345		1	0	0	0	59.5	0	1	0	0	0	0	0	0	0	30.5	0
C17D12.2				0	0	0	0	0	0	0	0	0	0	0	0	0	0	0	0
C17D12.5		-1.16653		0	4	0	0	1	0	0	3	0	0	0	5	0	0	5	0
C17D12.6				0	0	0	0	2	0	0	0	0	0	0	0	0	0	0	0
C17D12.7				7	0	0	0	81	0	1	0	0	0	0	0	0	0	44	0
C17E4.1		2.38893		0	0	0	0	0	0	0	0	0	0	0	0	0	0	0	0
C17E4.10				1	0	0	0	24	0	3	0	0	0	0	0	0	0	20	0
C17E4.11				2	0	0	0	1	0	0	0	0	0	0	0	0	0	12	0
C17E4.2				0	0	0	0	1	0	0	0	0	0	0	0	0	0	0	0
C17E4.3			-1.48789	1	0	0	0	30	0	4	0	0	0	0	0	0	0	21	0
C17E4.4				0	0	0	0	7	0	0	0	0	0	0	0	0	0	8	0
C17E4.5		1.3699		2	1	0	0	34	0	1	1	0	0	0	0	0	0	22	0
C17E4.6			-1.32802	6	0	0	0	58	0	7	0	0	0	4	0	0	0	42	0
C17E4.9				4	0	0	0	13	0	6	0	0	0	3	0	0	0	26	0
C17E7.1		1.0385		0	0	0	0	0	0	0	0	0	0	0	0	0	0	0	0
C17E7.12			-2.05677	1	0	1	0	6	0	0	0	0	0	0	0	0	0	2	0
C17E7.13		1.00102		0	0	0	0	0	0	0	0	0	0	0	0	0	0	0	0
C17E7.3				0	0	0	0	1	0	0	0	0	0	0	0	0	0	2	0
C17E7.4		-1.88971	-3.03305	0	0	0	0	1	0	0	0	0	0	0	0	0	0	3	0
C17E7.6				0	0	0	0	0	0	0	0	0	0	0	0	0	0	0	0
C17E7.8				0	0	0	0	0	0	0	0	0	0	0	0	0	0	0	0
C17E7.9				1	0	1	0	4	0	0	0	0	0	0	0	0	0	0	0
C17F3.1	alg-3/4			0	4	0	0	2	0	0	1	0	0	1	3	0	0	0	0
C17F4.10				0	0	0	0	0	0	0	0	0	0	0	0	0	0	0	0
C17F4.3		1.28735		0	0	0	0	0	0	0	0	0	0	0	0	0	0	0	0
C17F4.5		-1.12844	-1.12321	2	0	0	0	38	0	1	0	0	0	1	0	0	0	43	0
C17F4.6				0	0	0	0	0	0	0	0	0	0	0	0	0	0	0	0
C17F4.7				1	0	0	0	0	0	0	0	0	0	0	0	0	0	0	0
C17F4.8				3	0	0	0	3	0	0	0	0	0	0	0	0	0	4	0
C17G1.1		1.11343		0	0	0	0	0	0	0	0	0	0	0	0	0	0	0	0
C17G1.2		1.60671		0	0	0	0	0	0	0	0	0	0	0	0	0	0	0	0
C17G1.3				8	0	0	0	8	0	1	0	0	0	0	0	0	0	11	0
C17G1.4				2	0	0	0	12	0	2	0	0	0	2	0	0	0	5	0
C17G1.5		1.1955		0	0	0	0	20	0	0	0	0	0	0	0	0	0	3	0
C17G1.8				1	0	0	0	14	0	0	0	0	0	1	0	0	0	2	0
C17G1.9	ncRNA			0	0	0	0	0	0	0	0	0	0	0	0	0	0	0	0
C17G10.1		1.23809		2	0	0	0	20	0	1	0	0	0	0	0	0	0	18	0
C17G10.2				3	0	0	0	52	0	0	0	0	0	0	0	0	0	34	0
C17G10.3	alg-3/4			0	0	0	0	0	0	0	0	0	0	0	0	0	0	0	0
C17G10.4				10	0	0	0	49	0	5	0	3	0	1	0	0	0	40	0
C17G10.5				0	0	0	0	2	0	0	0	0	0	0	0	0	0	2	0
C17G10.6				0	0	0	0	4	0	0	0	0	0	0	0	0	0	1	0
C17G10.8		1.39472		0	0	0	0	25	0	4	0	0	0	0	0	0	0	10	0
C17G10.9				3.5	0	0	0	15.5	0	7.5	0	0	0	3	0	0	0	10.5	0
C17H1.10				0	0	0	0	0	0	0	0	0	0	0	0	0	0	1	0
C17H1.2				0	0	0	0	0.166667	0	0	0	0	0	0	0	0	0	0	0
C17H1.3				0	0	0	0	1	0	0	0	0	0	0	0	0	0	0	0
C17H11.2				1	0	0	0	9	0	0	0	0	0	0	0	5	0	2	0
C17H11.4				0.5	0	0	0	1	0	0.5	0	0	0	0	0	0	0	0.5	0
C17H11.5		1.49218		0	0	0	0	3	0	1	0	0	0	0	0	0	0	2	0
C17H11.6				0	0	0	0	15	0	0	0	0	0	0	0	0	0	12	0
C17H12.1				3	0	0	0	12	0	1	0	0	0	1	0	0	0	17	0
C17H12.12				0	0	0	0	0	0	0	0	0	0	0	0	0	0	1	0
C17H12.13				4	0	0	0	65	0	1	0	0	0	1	0	0	0	44	0
C17H12.14		-1.29552		3	1	0	0	15	0	1	0	0	0	3	0	0	0	12	0
C17H12.2				3	0	0	0	233	1	0	0	0	0	1	0	0	0	74	0
C17H12.3	alg-3/4			0	2	0	0	0	0	0	1	0	0	0	0	0	0	1	0
C17H12.4		1.84542		0	0	0	0	0	0	0	0	0	0	0	0	0	0	1	0
C17H12.5				0	0	0	0	0	0	0	0	0	0	0	0	0	0	0	0
C17H12.8		1.39145		0	0	0	0	3	0	0	0	0	0	0	0	0	0	2	0
C18A11.1			1.87681	0	0	0	0	0	0	0	0	0	0	0	0	0	0	0	0
C18A11.3				0	0	0	0	2	0	0	0	0	0	0	0	0	0	2	0
C18A11.5				35	0	0	0	257	0	3	0	0	0	4	0	0	0	64	0
C18A11.7		-1.36535		0	0	0	0	7	0	0	0	0	0	0	0	0	0	2	0
C18A3.1		1.2976		0	0	0	0	35	0	0	0	0	0	0	0	0	0	8	0
C18A3.10				0	0	0	0	0	0	0	0	0	0	0	0	0	0	1	0
C18A3.17	ncRNA			0	0	0	0	2	0	0	0	0	0	0	0	0	0	0	0
C18A3.2				1	0	0	0	5	0	0	0	0	0	0	0	0	0	5	0
C18A3.3		1.13421		5	0	0	0	67	0	11	0	2	0	1	0	0	0	56	0
C18A3.4				0	0	0	0	18	0	0	0	0	0	1	0	0	0	24	0
C18A3.5				9	0	0	0	130	0	4	0	0	0	5	0	0	0	120	0
C18A3.6				3	0	0	0	26	0	1	0	0	0	0	0	0	0	17	0
C18A3.7		1.71856		0	0	0	0	0	0	0	0	0	0	0	0	0	0	0	0
C18A3.8		-1.11304		0	0	0	0	0	0	0	0	0	0	0	0	0	0	0	0
C18A3.9				0	0	0	0	3	0	0	0	0	0	0	0	0	0	0	0
C18B10.6				0	0	0	0	9	0	0	0	0	0	1	0	0	0	2	0
C18B12.2				0	0	0	0	0	0	0	0	0	0	0	0	0	0	0	0
C18B12.4				0	0	0	0	0	0	0	0	0	0	0	0	0	0	7	0
C18B12.5				21	0	0	0	82	0	2	0	0	0	5	0	0	0	24	0
C18B12.6		1.48924		0	0	0	0	1	0	0	0	0	0	0	0	0	0	0	0
C18B2.4		-1.54213		8	0	0	0	147	0	7	0	0	0	4	0	0	0	65	0
C18B2.5		-1.67651		0	0	0	0	3	0	0	0	0	0	0	0	0	0	10	0
C18B2.6				0	0	0	0	0	0	0	0	0	0	0	0	0	0	1	0
C18C4.10				0	0	0	0	5	0	2	0	0	0	0	0	0	0	2	0
C18C4.2				0	0	0	0	1	0	0	0	0	0	0	0	0	0	1	0
C18C4.3				0	0	0	0	1	0	0	0	0	0	0	0	0	0	0	0
C18C4.5		1.80413		1	0	0	0	2	0	0	0	0	0	1	0	0	0	0	0
C18D1.1				16	0	1	0	86	1	6	0	1	0	5	0	0	0	36	0
C18D1.12	ncRNA			0	0	0	0	0	0	0	0	0	0	0	0	0	0	0	1
C18D1.3		-2.48963		0	0	0	0	0	0	0	0	0	0	0	0	0	0	0	0
C18D11.1				11	0	0	0	329	0	5	0	0	0	5	0	0	0	120	0
C18D11.2				32	0	0	0	303	0	7	0	0	0	17	0	0	0	496	0
C18D11.3				1	0	0	0	64	0	2	0	0	0	0	0	0	0	5	0
C18D11.4				0	1	0	0	156	0	0	0	0	0	2	0	0	0	103	0
C18D4.10				0	0	0	0	0	0	0	0	0	0	0	0	0	0	0.5	0
C18D4.11	ncRNA			0	14	0	13	9	3	0	8	4	16	9	4	0	0	2	3
C18D4.2				7	0	0	0	111	0	3	0	0	0	1	0	0	0	42	0
C18D4.4				10	6	0	8	50	2	2	0	1	5	4	0	0	0	34	2
C18D4.6		-1.15206		1	10.5	0	1	124	2	2	0	1	6	1	0	0	0	43.5	0
C18D4.8				0	0	0	0	0	0	0	0	0	0	0	0	0	0	2	0
C18D4.9				0	0	0	0	1	0	0	0	0	0	0	0	0	0	0	0
C18E3.1	alg-3/4			0	0	0	0	3	0	0	0	0	0	0	0	0	0	0	0
C18E3.10	ncRNA			0	1	0	0	0	0	0	0	0	0	0	0	0	0	0	0
C18E3.2			-1.4544	0	0	0	0	14.5	0	0	0	0	0	0	0	0	0	24.5	0
C18E3.3				1	0	0	0	15	0	1	0	0	0	0	0	0	0	5	0
C18E3.5				1	0	0	0	25	0	1	0	0	0	0	0	0	0	20	0
C18E3.6				3.5	0	0	0	22	0	3	0	0	0	1	0	0	0	9.5	0
C18E3.7		-1.08981		9.5	0	0	0	183.5	0	4.16667	0	0	0	1	1	0	0	156.5	0
C18E3.8				0	0	0	0	5	0	0	0	0	0	0	0	0	0	4	0
C18E3.9		-1.05925		1	0	0	0	29	0	1	0	0	0	0	0	0	0	14	0
C18E9.1				0	0	0	0	3	0	0	0	0	0	0	0	0	0	1	0
C18E9.10				0	0	0	0	25	0	0	0	0	0	0	0	0	0	25	0
C18E9.11		1.31113		3	0	0	0	1	0	1	0	0	0	1	0	0	0	4	0
C18E9.2		1.95049		0	0	0	0	2	0	0	0	0	0	0	0	0	0	7	0
C18E9.3		-1.62523	-1.29321	3	0	0	0	29	0	0	0	0	0	1	0	0	0	36	0
C18E9.4				0	0	0	0	1	0	0	0	0	0	0	1	0	0	1	0
C18E9.5				0	0	0	0	0	0	0	0	0	0	0	0	0	0	1	0
C18E9.6				4	0	0	0	45	0	8	0	0	0	2	0	0	0	41	0
C18E9.7				0	0	0	0	2	0	0	0	0	0	0	0	0	0	0	0
C18E9.8				0	0	0	0	1	0	0	0	0	0	0	1	0	0	0	0
C18F10.5				0	0	0	0	0	0	0	0	0	0	0	0	0	0	0	0
C18F10.7				7	0	0	0	26	0	0	0	0	0	1	0	0	0	22	0
C18F3.2				8	0	0	0	123	0	0	0	0	0	1	0	0	0	80.5	0
C18F3.4				1	0	0	0	0	0	0	0	0	0	0	0	0	0	0	0
C18G1.1				0	0	0	0	0	0	0	0	0	0	0	0	0	0	1	0
C18G1.2				0	0	0	0	2	0	0	0	0	0	0	0	0	0	1	0
C18G1.3				0	0	0	0	1	0	0	0	0	0	0	0	0	0	0	0
C18G1.4	alg-3/4	-1.02801	-1.24074	4	0	0	0	85	0	4	0	0	0	2	0	0	0	87	0
C18G1.5	alg-3/4	-1.44019	-1.05451	27	1	1	0	121.5	0	23	0	0	0	10	0	0	0	90	0
C18G1.6				0	0	0	0	0	0	0	0	0	0	0	0	0	0	0	0
C18G1.9				0	0	0	0	0.333333	0	0	0	0	0	0	0	0	0	1.66667	0
C18H2.1				15.5	0	0	0	303.343	0	1	0	0	0	2	0	0	0	160.964	0
C18H2.2				8.5	0	0	0	28	0	4.5	0	1	0	4.5	0	0	0	25	0
C18H2.3				0	0	0	0	0	0	0	0	0	0	0	0	0	0	0	0
C18H2.4				0	0	0	0	1	0	0	0	0	0	0	0	0	0	1	0
C18H2.5		1.32764		0	0	0	0	1	0	0	0	0	0	0	0	0	0	0	0
C18H2.7	ncRNA			0	0	0	0	0	0	0	0	0	0	0	0	0	0	3	0
C18H7.11				0	0	0	0	0	0	0	0	0	0	0	0	0	0	2	0
C18H7.4				0	0	0	0	0	0	0	2	0	0	0	0	0	0	0	0
C18H7.7	alg-3/4		1.23086	0	0	0	0	0	0	0	0	0	0	0	0	0	0	0	0
C18H7.8				0	0	0	0	0	0	0	0	0	0	0	0	0	0	1	0
C18H7.9				0	0	0	0	0	0	0	0	0	0	0	0	0	0	1	0
C18H9.2				0	0	0	0	28	0	0	0	0	0	0	0	0	0	16	0
C18H9.3		-1.02741		3	0	0	0	55	0	4	0	0	0	1	0	0	0	36	0
C18H9.6				0	0	0	0	0	0	0	0	0	0	0	0	0	0	0	0
C18H9.7				0	0	0	0	2	0	0	0	0	0	0	0	0	0	4	0
C18H9.8				0	0	0	0	0	0	0	0	0	0	0	0	0	0	1	0
C23F12.1				0	0	0	0	3	0	0	0	0	0	0	0	0	0	3	0
C23F12.4				1	0	0	0	2	0	0	0	0	0	0	0	0	0	0	0
C23G10.1		1.64058		0	0	0	0	0	0	0	0	0	0	0	1	0	0	2	0
C23G10.2		1.01778		1	0	0	0	28	0	0	0	0	0	1	0	0	0	19	0
C23G10.3		-1.1467		0	0	0	0	15	0	1	0	0	0	0	0	0	0	8	0
C23G10.4		-1.84761		27	1	2	0	162	0	16	0	0	0	6	0	0	0	193	0
C23G10.5		1.23389		8	0	0	0	10	0	1	0	0	0	0	0	0	0	0	0
C23G10.6		1.88554		0	0	0	0	0	0	0	0	0	0	0	0	0	0	0	0
C23G10.7				2	0	0	0	16	0	0	0	0	0	0	0	0	0	17	0
C23G10.8				9	0	1	0	128	0	5	0	0	0	2	0	0	0	119	0
C23H3.1		-1.28691		1	0	0	0	9	0	0	0	0	0	0	0	0	0	13	0
C23H3.2				1	0	0	0	9	0	0	0	0	0	0	0	0	0	16	0
C23H3.3				0	0	0	0	56	0	2	0	0	0	0	0	0	0	17	0
C23H3.4		1.53706		0	0	0	0	19	0	1	0	0	0	2	0	0	0	11	0
C23H3.5		2.19317		1	0	0	0	27	0	1	0	0	0	0	0	0	0	19	0
C23H3.7				0	0	0	0	3	0	0	0	0	0	0	0	0	0	1	0
C23H3.9			1.00379	0	0	0	0	0	0	0	0	0	0	0	0	0	0	2	0
C23H4.1		-1.83327		0	0	0	0	0	0	0	0	0	0	0	0	0	0	0	0
C23H4.12	ncRNA			0	0	0	0	0	0	0	1	0	0	0	0	0	0	0	0
C23H4.2		1.35141		0	0	0	0	0	0	0	0	0	0	0	0	0	0	0	0
C23H4.3				0	0	0	0	0	0	0	0	0	0	0	0	0	0	3	1
C23H4.6				1	1	0	0	18	0	0	0	0	0	1	0	0	0	12	0
C23H4.7		2.23625		0	0	0	0	0	0	0	0	0	0	0	0	0	0	0	0
C23H5.1				0	0	0	0	0	0	0	0	0	0	0	0	0	0	3	0
C23H5.12				0	0	0	0	0	0	0	0	0	0	0	0	0	0	0	0
C23H5.8				0	0	0	0	2	0	0	0	0	0	0	0	0	0	2	0
C23H5.9		-2.36198		0	0	0	0	0	0	0	0	0	0	0	0	0	0	0	0
C24A1.1				0	0	0	0	1	0	0	0	0	0	0	0	0	0	0	0
C24A1.2				22.9333	0	0	0	195.3	0	1.4	0	0	0	3.6	0	0	0	62.7	0
C24A1.3				0	0	0	0	3	0	0	0	0	0	0	0	0	0	7	0
C24A11.1	alg-3/4	1.5178		0	1	0	0	0	1	0	0	0	0	0	0	0	0	0	3
C24A11.2				0	1	0	0	0	0	0	0	0	0	0	0	0	0	0	0
C24A11.8				0	0	0	0	27	0	2	0	0	0	0	0	0	0	10	0
C24A11.9				4	0	0	0	68	0	0	0	0	0	0	0	0	0	61	0
C24A3.2				0	0	0	0	0	0	0	0	0	0	0	0	0	0	0	0
C24A3.4				3	0	0	0	12	0	1	0	0	0	2	0	0	0	12	0
C24A8.1				0	0	0	0	0	0	0	0	0	0	0	0	0	0	0.5	0
C24A8.3				0	0	0	0	18	0	2	0	0	0	0	0	0	0	9	0
C24A8.4				1.5	0	0	0	2	0	0	0	0	0	0	0	0	0	1	0
C24A8.5				0	0	0	0	3	0	0	0	0	0	0	0	0	0	0	0
C24A8.6				0	0	0	0	1	0	0	0	0	0	0	0	0	0	2	0
C24B5.1				0	0	0	0	3	0	0	0	0	0	0	0	0	0	3	0
C24B5.2				3	0	0	0	36	0	2	0	0	0	0	0	0	0	30	0
C24B5.3		2.30687		0	0	0	0	0	0	0	0	0	0	0	0	0	0	0	0
C24B9.12				0	0	0	0	7	0	0	0	0	0	0	0	0	0	4	0
C24B9.3				1	0	0	0	1	0	0	0	0	0	0	0	0	0	1	0
C24B9.9				0	0	0	0	23	0	0	0	0	0	0	0	0	0	5	0
C24D10.1				0	0	0	0	0	0	0	0	0	0	0	0	0	0	3	0
C24D10.2	alg-3/4	1.81991		0	2	0	0	2	0	0	3	0	0	0	2	0	0	0	1
C24D10.4				0	0	0	0	5	0	0	0	0	0	0	0	0	0	6	0
C24D10.5				3	0	0	0	3	0	0	0	0	0	0	0	0	0	6	0
C24D10.6				1	0	0	0	11	0	0	0	0	0	0	0	0	0	3	0
C24D10.7	alg-3/4	1.19662		0	0.666667	0	0	0	0	0	0	0	0	0	1	0	0	0	0
C24D10.8				0	1.16667	0	0	0.5	0	0	0	0	0	0	0	0	0	0	0
C24F3.1				2	0	0	0	23	0	2	0	0	0	3	0	0	0	14	0
C24F3.2		1.31376		0	0	0	0	9	0	0	0	0	0	0	0	0	0	7	0
C24F3.3		2.60387		0	0	0	0	3	0	0	0	0	0	0	0	0	0	5	0
C24F3.4				1	0	0	0	20	0	0	0	0	0	0	0	0	0	21	0
C24F3.5	alg-3/4	1.1732		0	0	0	0	40	0	0	0	0	0	0	0	0	0	26	1
C24F3.6			-3.11251	0	0	0	0	0	0	0	0	0	0	0	0	0	0	1	0
C24G6.1	alg-3/4	1.24053		1	0	0	0	14	0	2	0	0	0	1	0	0	0	11	0
C24G6.2				0	0	0	0	12	0	0	0	0	0	0	0	0	0	6	0
C24G6.3				0	0	1	0	19	0	3	0	0	0	0	0	0	0	14	0
C24G6.4				0	0	0	0	18	0	0	0	0	0	0	0	0	0	8	0
C24G6.6				0	0	0	0	14	0	0	0	0	0	0	0	0	0	31	0
C24G6.8		-1.99888		4	0	0	0	116	0	0	0	0	0	0	0	0	0	72	0
C24H10.1			1.37039	11	0	0	0	332	0	0	0	0	0	1	0	0	0	96	0
C24H10.2				0	0	0	0	1	0	0	0	0	0	1	0	0	0	0	0
C24H10.4				0	0	0	0	18	0	2	0	0	0	0	0	0	0	6	0
C24H10.5		-1.26045		0	0	0	0	1	0	0	0	0	0	0	0	0	0	1	0
C24H11.1				0	1	0	0	0	0	0	0	0	0	0	0	0	0	0	0
C24H11.2				0	0	0	0	0	0	0	0	0	0	0	0	0	0	0	0
C24H11.4				0	0	0	0	1	0	0	0	0	0	0	0	0	0	3	0
C24H11.5				1	0	0	0	39	0	0	0	0	0	0	0	0	0	32	0
C24H11.6				2	0	1	0	67	0	1	0	0	0	0	0	0	0	27	0
C24H11.7				19	0	2	0	87	0	6	0	0	0	3	0	0	0	62	0
C24H11.9				0	0	0	0	5	0	0	0	0	0	0	0	0	0	13	0
C24H12.1				3.75	0	0	0	20.75	0	0.25	0	0	0	1.25	0	0	0	6.66667	0
C24H12.11				0	0	0	0	6.5	0	0	0	0	0	0	0	0	0	1.66667	0
C24H12.12				0	0	0	0	0.666667	0	0	0	0	0	0	0	0	0	0.333333	0
C24H12.2				0	0	0	0	10.6667	0	0	0	0	0	0	0	0	0	4.33333	0
C24H12.3				0	0	0	0	0	0	0	0	0	0	0	0	0	0	0	0
C24H12.4		-1.32532		6	0	0	0	33	0	4	0	0	0	3	0	0	0	35	0
C24H12.5		-1.79655	-1.14774	12	0	0	0	69.3333	0	5	0	0	0	2	0	0	0	61.6667	0
C24H12.6				0	0	0	0	0	0	0	0	0	0	0	0	0	0	1	0
C24H12.7				53	0	0	0	304	0	5	0	0	0	7	0	0	0	148	0
C24H12.8				0	0	0	0	2	0	0	0	0	0	0	0	0	0	0	0
C24H12.9				1.75	0	0	0	24.25	0	0.25	0	0	0	0.25	0	0	0	7	0
C25A1.1		-2.29617	-1.27701	2	0	1	0	120	0	6	0	0	0	0	0	0	0	71	0
C25A1.10				21	0	0	0	90	0	11	0	3	0	6	0	0	0	81	0
C25A1.11				0	0	0	0	1	0	0	0	0	0	0	0	0	0	8	0
C25A1.12				3	0	0	0	15	0	1	0	0	0	1	0	0	0	8	0
C25A1.13				0	0	0	0	4	0	0	0	0	0	0	0	0	0	4	0
C25A1.16				0	0	1	0	11	0	0	0	0	0	2	0	0	0	2	0
C25A1.2				0	0	0	0	0	0	0	0	0	0	0	0	0	0	0	0
C25A1.3				2	0	0	0	7	0	1	0	0	0	0	0	0	0	5	0
C25A1.4		-1.34526		3	0	0	0	34	0	3	0	0	0	0	0	0	0	20	0
C25A1.5				1	0	0	0	28	0	3	0	0	0	4	0	0	0	25	0
C25A1.6		1.10464		0	0	0	0	0	0	0	0	0	0	0	0	0	0	0	0
C25A1.7				0	0	0	0	19	0	1	0	0	0	1	0	0	0	23	0
C25A1.8		-2.96721	-1.93415	11	0	0	0	320	2	12	0	0	0	4	0	0	0	185	0
C25A1.9		-1.8508	-1.38698	1	0	0	0	59	0	0	0	0	0	1	0	0	0	43	0
C25A11.1				0	0	0	0	0	0	0	0	0	0	0	0	0	0	1	0
C25A11.2				0	0	0	0	8	0	1	0	0	0	4	0	0	0	6	0
C25A11.4		-1.55493		0	0	0	0	56	0	1	0	0	0	0	0	0	0	12	0
C25A6.1				0	0	0	0	0	0	0	0	0	0	0	0	0	0	2	0
C25A8.2				0	0	0	0	1	0	0	0	0	0	1	0	0	0	0	0
C25A8.4				0	0	0	0	0	0	0	0	0	0	0	0	0	0	1	0
C25A8.5				0	0	0	0	3	0	0	0	0	0	0	0	0	0	0	0
C25B8.1				5	0	0	0	17	0	1	0	0	0	1	0	0	0	11	0
C25B8.3		-1.44824		1	0	0	0	9	0	0	0	0	0	1	0	0	0	9	0
C25B8.4				2	0	0	0	36	0	0	0	0	0	0	0	0	0	7	0
C25B8.6				0	0	0	0	6	0	0	0	0	0	0	0	0	0	0	0
C25D7.1				0	0	0	0	0.5	0	0	0	0	0	0	1	0	0	0	0
C25D7.10				0	0	0	0	5	0	0	0	0	0	0	0	0	0	3	0
C25D7.12				0	0	0	0	0.833333	0	0	0	0	0	0	0	0	0	2.66667	0
C25D7.13				1	0	0	0	0.5	0	0	0	0	0	0	0	0	0	2.5	0
C25D7.14				0	0	0	0	12.3333	0	0	0	0	0	0	0	0	0	6.66667	0
C25D7.15				4	0	0	0	6	0	0	0	0	0	0	0	0	0	3	0
C25D7.16				0	2	0	0	0	0	0	0	0	0	0	0	0	0	0	0
C25D7.2				0	0	0	0	12.3333	0	0	0	0	0	0	0	0	0	5.66667	0
C25D7.3				4	0	0	0	24	0	0	0	0	0	1	0	0	0	21	0
C25D7.4		1.36234		0	0	0	0	3	0	0	0	0	0	0	0	0	0	3	0
C25D7.5		1.69376		0	0	0	0	35	0	0	0	0	0	0	0	0	0	44	0
C25D7.6		-1.94966	-1.18903	17	0	0	0	146	0	2	0	0	0	7	0	0	0	77	0
C25D7.7				1	0	0	0	22	0	1	0	0	0	0	0	0	0	20	0
C25D7.8		-1.38011		2	0	1	0	122	0	1	0	1	0	1	0	0	0	133	0
C25E10.3				0	0	0	0	1	0	0	0	0	0	0	0	0	0	0	0
C25E10.4		2.07006		0	0	0	0	0	0	0	0	0	0	0	0	0	0	0	0
C25E10.8				0	0	0	0	8	0	0	0	0	0	1	0	0	0	10	0
C25E10.9		1.31334	1.0394	0	0	0	0	0	0	0	0	0	0	0	0	0	0	0	0
C25F6.1		1.02435		0	0	0	0	4	0	0	0	0	0	0	0	0	0	6	0
C25F6.10	ncRNA			0	0	0	0	0	0	0	0	0	0	0	0	0	0	0	0
C25F6.14	ncRNA			0	0	0	0	83	0	0	1	0	0	0	0	0	0	20	0
C25F6.16	ncRNA			0	0	0	0	0	0	0	0	0	0	0	0	0	0	1	0
C25F6.18	ncRNA			1	0	0	0	0	0	0	0	0	0	0	0	0	0	0	0
C25F6.2				1	1	0	0	18	0	0	0	0	0	0	0	0	0	6	1
C25F6.26	ncRNA			0	0	0	0	0	0	0	0	0	0	0	0	0	0	1	0
C25F6.3				0	0	0	0	2	0	0	0	0	0	0	0	0	0	0	0
C25F6.4				0	0	0	0	2	0	0	0	0	0	0	0	0	0	0	0
C25F6.7		2.01452		1	0	0	0	1	0	0	0	0	0	0	0	0	0	0	0
C25F9.1				0	0	0	0	0.5	0	0	0	0	0	0	0	0	0	0	0
C25F9.11				0	0	0	0	0	0	0	0	0	0	0	0	0	0	0	0
C25F9.12				0	0	0	0	0	0	0	0	0	0	0	0	0	0	0	0
C25F9.13				0	0	0	0	0.5	0	0	0	0	0	0	0	0	0	0	0
C25F9.14				0	0	0	0	1	0	0	0	0	0	0	0	0	0	0	0
C25F9.2				0	0	0	0	0	0	0	0	0	0	0	0	0	0	2	0
C25F9.4		1.12471		0	0	0	0	2	0	0	0	0	0	0	0	0	0	2.5	0
C25F9.5		1.67315		0	0	0	0	1	0	0	0	0	0	0	0	0	0	3	0
C25G4.1				0	0	0	0	11	0	0	0	0	0	0	0	0	0	18	0
C25G4.10				0	0	0	0	2	0	0.5	0	0	0	0	0	0	0	2.5	0
C25G4.2				0	0	0	0	10	0	0	0	0	0	0	0	0	0	6	0
C25G4.3		1.03674		1	0	0	0	2	0	1	0	0	0	1	0	0	0	7	0
C25G4.4		-1.90345		0	0	0	0	81	0	0	0	0	0	1	0	0	0	29	0
C25G4.5				25	0	0	0	131	0	4	0	0	0	3	0	0	0	85	0
C25G4.6	alg-3/4	-1.63223		0	0	0	0	0	0	0	1	0	0	0	1	0	0	2	0
C25G4.7				0	0	0	0	3	0	0	0	0	0	1	0	0	0	3	0
C25G4.8	alg-3/4			1	0	0	0	1	0	0	0	0	0	0	0	0	0	0	0
C25G6.2		1.00769		0	0	0	0	1	0	0	0	0	0	0	0	0	0	3	0
C25G6.5				37	0	1	0	254	0	8	0	0	0	17	0	0	0	160	0
C25H3.1		1.23712		0	0	0	0	26	0	0	0	0	0	2	0	0	0	37	0
C25H3.11				2	0	0	0	36	0	0	0	0	0	1	0	0	0	33	0
C25H3.12			1.31371	5	0	0	0	22	0	1	0	0	0	0	0	0	0	19	0
C25H3.14		1.16201		0	0	0	0	1	0	0	0	0	0	0	0	0	0	0	0
C25H3.15				1	0	0	0	28	0	0	0	0	0	0	0	0	0	5	0
C25H3.16	alg-3/4			0	0	0	0	3	0	0	0	0	0	0	0	0	0	4	0
C25H3.17				0	0	0	0	0	0	0	0	0	0	0	0	0	0	0	0
C25H3.18				1	0	0	0	67	0	0	0	0	0	1	0	0	0	61	0
C25H3.3				0	0	0	0	9	0	0	0	0	0	0	0	0	0	5	0
C25H3.4		1.2894		3	0	0	0	22	0	3	0	0	0	0	0	0	0	33	0
C25H3.5			1.00527	0	0	0	0	0	0	0	0	0	0	0	0	0	0	1	0
C25H3.6		-1.44902		1	1	0	0	55	0	4	0	0	0	0	0	0	0	57	0
C25H3.7		1.65336		1	0	0	0	35	0	0	0	0	0	0	1	0	0	26	0
C25H3.8				3	0	0	0	98.5	0	3	0	2	0	4	0	0	0	75	0
C25H3.9				7	0	0	0	75	0	3	0	0	0	2	0	0	0	45	0
C26B2.1		-1.83637		13	0	2	0	55	0	8	0	0	0	3	0	0	0	41	0
C26B2.2				0	0	0	0	0	0	0	0	0	0	0	0	0	0	3	0
C26B2.3				0	0	0	0	0	0	0	0	0	0	0	0	0	0	0	0
C26B2.6				0	0	0	0	10	0	2	0	0	0	1	0	0	0	8	0
C26B2.7				0	0	0	0	1	0	1	0	0	0	0	0	0	0	8	0
C26B2.8		1.60003		0	0	0	0	0	0	0	0	0	0	0	0	0	0	0	0
C26B9.1				57	0	0	0	112	0	21	0	3	0	4	0	0	0	28	0
C26B9.3		1.19		0	0	0	0	2	0	0	0	0	0	0	0	0	0	3	0
C26B9.6				0	0	0	0	2	0	0	0	0	0	0	0	0	0	0	0
C26C6.1		-1.79121		14	1	0	0	92	0	9	0	0	0	8	0	0	0	56	0
C26C6.2		-1.35005		3	0	0	0	85	0	2	0	2	0	5	0	0	0	34	0
C26C6.3		2.89732		2	0	0	0	32	0	0	0	0	0	2	0	0	0	22	0
C26C6.5				4	0	0	0	55	0	1	0	0	0	2	0	0	0	36	0
C26C6.6	alg-3/4	1.5307		0	0	0	0	0	0	0	0	0	0	0	0	0	0	0	0
C26C6.7				0	0	0	0	0	0	0	0	0	0	0	0	0	0	4	0
C26C6.8				0	0	0	0	0	0	0	0	0	0	0	0	0	0	0	0
C26C6.9		1.6249		0	0	0	0	1	0	0	0	0	0	0	0	0	0	0	0
C26D10.1				4	0	0	0	53	0	4	0	0	0	2	0	0	0	62	0
C26D10.2		-2.02544		9	1	1	0	88	0	4	0	0	0	3	0	0	0	54	0
C26D10.3				0	0	0	0	14	0	0	0	0	0	0	0	0	0	18	0
C26D10.4				0	0	0	0	0	0	0	0	0	0	0	0	0	0	0	0
C26D10.5			1.25308	0	0	0	0	0	0	0	0	0	0	0	0	0	0	1	0
C26D10.6				0	0	0	0	4	0	0	0	0	0	0	0	0	0	3	0
C26D10.7				0	0	0	0	0	0	0	0	0	0	0	0	0	0	1	0
C26E1.3				0	0	0	0	0	0	0	0	0	0	0	0	0	0	0	0
C26E6.1		1.91346		0	0	0	0	1	0	0	0	0	0	2	0	0	0	3	0
C26E6.11				5	0	0	0	27	0	2	0	0	0	1	0	0	0	24	0
C26E6.12		2.19173		0	0	0	0	2	0	0	0	0	0	0	0	0	0	1	0
C26E6.2				1	0	0	0	22	0	2	0	0	0	0	0	0	0	19	0
C26E6.3				5	0	0	0	104	0	3	0	0	0	4	0	0	0	78	0
C26E6.4				8	0	0	0	139	0	2	1	0	0	5	0	0	0	132	0
C26E6.5		-2.52633		2	0	0	0	12	0	0	0	0	0	2	0	0	0	10	0
C26E6.6				5	0	0	0	56	0	2	0	1	0	1	0	0	0	22	0
C26E6.7				1	0	0	0	20	0	0	0	0	0	0	0	0	0	18	0
C26E6.8				5	0	0	0	8	0	1	0	0	0	1	0	0	0	6	0
C26E6.9				20.5	0	2	0	97	0	9.5	0	0	0	6	0	0	0	89	0
C26F1.1				1	0	0	0	0	0	0	0	0	0	0	0	0	0	0	0
C26F1.2				0	0	0	0	2	0	0	0	0	0	0	0	0	0	4	0
C26F1.3				2	0	0	0	89	0	0	0	0	0	1	0	0	0	49	0
C26F1.4				1	1	0	0	25	0	2	0	1	0	0	0	0	0	16	0
C26F1.5		1.69816		0	0	0	0	4	0	0	0	0	0	0	0	0	0	3	0
C26F1.6				0	0	0	0	1	0	0	0	0	0	0	0	0	0	2	0
C26F1.7				1	0	0	0	5	0	0	0	0	0	0	0	0	0	9	0
C26F1.9		1.70384		0	0	0	0	1	0	0	0	0	0	0	0	0	0	0	0
C26G2.1				0	0	0	0	12	0	0	0	0	0	0	0	0	0	2	0
C26G2.2				0	0	0	0	1	0	0	0	0	0	0	0	0	0	0	0
C26G2.5	ncRNA			0	0	0	0	1	0	0	0	0	0	0	0	0	0	0	0
C26G2.6	ncRNA			0	0	0	0	0	0	0	0	0	0	0	0	0	0	0	0
C26H9A.1				11	0	0	0	101.5	0	6.5	0	0	0	0	0	0	0	40	0
C26H9A.2				2	0	0	0	28	0	1	0	0	0	0	0	0	0	47	0
C27A12.10				2	0	2	0	26	0	0	0	0	0	2	0	0	0	24	0
C27A12.2				2	0	0	0	27	0	3	0	0	0	1	0	0	0	19	0
C27A12.3		1.41493		0	0	0	0	12	0	3	0	0	0	1	0	0	0	2	0
C27A12.5				0	0	0	0	0	0	0	0	0	0	0	0	0	0	1	0
C27A12.6				2	0	0	0	23.5	0	0	0	0	0	0	0	0	0	14.5	0
C27A12.7				0	0	0	0	1.5	0	0	0	0	0	0	0	0	0	6.5	0
C27A12.8	alg-3/4			6	0	0	0	76	0	6	0	1	0	1	0	0	0	47	0
C27A12.9				0	0	0	0	12	0	1	0	0	0	2	0	0	0	23	0
C27A2.1		1.24683		1	0	0	0	18	0	0	0	0	0	1	0	0	0	10	0
C27A2.2		1.11264		0	0	0	0	8	0	0	0	0	0	0	0	0	0	4	0
C27A2.3		-1.33506		7	0	1	0	28	0	0	0	0	0	0	0	0	0	20	0
C27A2.4		1.91444		0	0	0	0	0	0	0	0	0	0	0	0	0	0	0	0
C27A2.5		1.80449		0	0	0	0	0	0	0	0	0	0	0	0	0	0	0	0
C27A2.6			-1.06822	7	0	0	0	57	1	2	0	0	0	1	0	0	0	63	0
C27A2.7				0	0	0	0	0	0	0	0	0	0	0	0	0	0	1	0
C27A2.8				0	0	0	0	3	0	0	0	0	0	0	0	0	0	0	0
C27A7.1		1.80027		0	0	0	0	0	0	0	0	0	0	0	0	0	0	0	0
C27A7.3		2.12961		0	0	0	0	0	0	0	0	0	0	0	0	0	0	0	0
C27A7.5				0	0	0	0	0	0	0	0	0	0	0	0	0	0	1.16667	0
C27A7.6				2.5	0	0	0	5.5	0	1	0	0	0	0.333333	0	0	0	5.16667	0
C27A7.8			1.44836	0	0	0	0	0	0	0	0	0	0	0	0	0	0	0	0
C27B7.1		-1.3724	-1.14045	0	0	0	0	11	0	1	0	1	1	1	0	0	0	23	0
C27B7.2				1	0	0	0	2	0	0	0	0	0	0	0	0	0	4	0
C27B7.4				9	0	0	0	69	0	5	0	0	0	2	0	0	0	69	0
C27B7.5		-1.38448		9	0	0	0	75	0	0	0	1	0	2	0	0	0	53	0
C27B7.6				0	1	0	0	0	0	0	0	0	0	0	0	0	0	0	0
C27B7.7				0	0	0	0	1	0	0	0	0	0	0	0	0	0	0	0
C27B7.8				2	0	0	0	15	0	0	0	0	0	0	0	0	0	8	0
C27B7.9				2	0	0	0	5	0	0	0	0	0	0	0	0	0	2	0
C27C12.1				5	0	0	0	27	0	2	0	0	0	3	0	0	0	13	0
C27C12.2				1	0	0	0	11	0	0	0	0	0	0	0	0	0	9	0
C27C12.3				0	0	0	0	0	0	0	0	0	0	1	0	0	0	2	0
C27C12.4				1	0	0	0	1	0	0	0	0	0	0	0	0	0	3	0
C27C12.5		1.32417		0	0	0	0	0	0	0	0	0	0	0	0	0	0	1	0
C27C12.7		-1.09612	-1.47023	0	0	0	0	0	0	0	0	0	0	0	0	0	0	0	0
C27C7.1		-1.29119		6	0	1	0	131.833	0	3.5	0	0	0	1.83333	0	0	0	73.6667	0
C27C7.3				0.5	0	0	0	0.5	0	0	0	0	0	0	0	0	0	1.5	0
C27C7.4				0	0	0	0	1.16667	0	0	0	0	0	0	0	0	0	0	0
C27C7.5				0	0	0	0	1	0	0	0	0	0	0	0	0	0	0	0
C27C7.7				5	0	0	0	65	0	0	0	0	0	0	0	0	0	3	0
C27C7.8		1.18225		0	0	0	0	0	0	0	0	0	0	0	0	0	0	0	0
C27D11.1		-1.54063		9	0	0	0	72	1	10	0	0	0	3	0	0	0	35	0
C27D6.11				0	0	0	0	0	0	0	0.5	0	0	0	0	0	0	0	0
C27D6.14	ncRNA			0	0	0	0	0	0	0	0	0	0	0	0	0	0	1	0
C27D6.3		2.24369		0	0	0	0	0	0	0	0	0	0	0	0	0	0	0	0
C27D6.4		-1.14814		17	0	0	0	106	0	1	0	0	0	2	0	0	0	34	0
C27D8.1	alg-3/4			0	0	0	0	0	0	0	1	0	0	0	0	0	0	0	0
C27D8.2		-1.32699		1	0	0	0	2	0	0	0	0	0	1	0	0	0	1	0
C27D8.3		-1.11542		11	0	0	0	1093	0	0	0	0	0	10	0	0	0	1684	0
C27D8.4				0	0	0	0	0	0	0	0	0	0	0	0	0	0	0	0
C27D9.1		-1.24996		18	0	0	0	288	0	12	0	2	0	10	0	0	0	215	0
C27D9.2				0	0	0	0	0	0	0	0	0	0	0	0	0	0	0	0
C27F2.1				3	0	0	0	86	0	0	0	0	0	0	0	0	0	42	0
C27F2.10		1.27169		0	0	0	0	25	0	0	0	0	0	0	0	0	0	21	0
C27F2.4				0	0	0	0	1	0	1	0	0	0	0	0	0	0	2	0
C27F2.5				0	0	0	0	6	0	0	0	0	0	0	0	0	0	1	0
C27F2.6				0	0	0	0	0	0	0	0	0	0	0	0	0	0	1	0
C27F2.7				10.5	0	1	0	48.5	0	2.5	0	0	0	1.5	0	0	0	23.5	0
C27F2.8				4	0	0	0	80	0	0.5	0	0	0	4	0	0	0	91.5	3
C27F2.9				2	0	0	0	48	0	1	0	0	0	0	0	0	0	19	0
C27H2.2				0	0	0	0	0	0	0	0	0	0	0	0	0	0	0	0
C27H5.1				0	0	0	0	2	0	0	0	0	0	0	0	0	0	0	0
C27H5.2		2.09382		0	0	0	0	8	0	0	0	0	0	0	0	0	0	29	0
C27H5.3				7	0	4	0	104.5	0	6	0	1	0	4	0	0	0	71.8333	0
C27H5.4		1.64531		0	0	0	0	0	0	0	0	0	0	0	0	0	0	0	0
C27H5.8		1.25815		0	0	0	0	0	0	0	0	0	0	0	0	0	0	0	0
C27H6.1				0	0	0	0	59	0	0	0	0	0	0	0	0	0	141	0
C27H6.2				1	0	0	0	46	0	3	0	0	0	4	0	0	0	28	0
C27H6.3				2	0	0	0	35	0	0	0	0	0	0	0	0	0	26	0
C27H6.4				8	0	0	0	197.333	0	4	0	1	0	5	0	0	0	207	0
C27H6.8				0	0	0	0	35	0	1	0	0	0	0	0	0	0	8	0
C27H6.9				0	0	0	0	125	0	1	0	0	0	0	0	0	0	58	0
C28A5.1		-1.18014	-2.49592	5.5	0	0	0	99.5	0	5	0	0	0	4	0	0	0	84	0
C28A5.2				8.5	0	0	0	115	0	6	0	1	0	3	0	0	0	101.5	0
C28A5.3		2.1298	-1.05012	0	0	0	0	1	0	0	0	0	0	0	0	0	0	2	0
C28A5.4				0	0	0	0	102	0	0	0	0	0	1	0	0	0	40	0
C28A5.6				0	0	0	0	21.5	0	0	0	0	0	1	0	0	0	16.5	0
C28C12.1	alg-3/4	1.58519		1	0	0	0	8	0	0	0	0	0	0	0	0	0	4	0
C28C12.10				4	0	0	0	35	0	4	0	0	0	2	0	0	0	27	0
C28C12.11		1.97516		0	0	0	0	0	0	0	1	0	0	0	0	0	0	0	0
C28C12.12				2	0	0	0	16	0	3	0	0	0	0	0	0	0	21	1
C28C12.2		-1.65373	-1.7606	71	0	8	0	358	0	57	0	6	2	26	0	0	0	341	0
C28C12.5		-1.28757		0	0	0	0	4	0	0	0	0	0	0	0	0	0	2	0
C28C12.7				0	0	0	0	0	0	0	0	0	0	0	0	0	0	2	0
C28C12.9				5	0	0	0	64	0	3	0	0	0	1	0	0	0	48	0
C28D4.1		2.35189		0	0	0	0	0	0	0	0	0	0	0	0	0	0	0	0
C28D4.10				0	0	0	0	2	0	0	0	0	0	0	0	0	0	1	0
C28D4.2				0	0	0	0	11	0	0	0	0	0	1	0	0	0	7	0
C28D4.3		-1.65154		21	0	0	0	87	0	5	0	0	0	4	0	0	0	46	0
C28D4.4		1.2572		0	0	0	0	0	0	0	0	0	0	0	0	0	0	0	0
C28D4.5		2.09952		0	0	0	0	0	0	0	0	0	0	0	0	0	0	0	0
C28D4.7				0	0	0	0	0	0	0	0	0	0	0	0	0	0	0	0
C28D4.8		1.32417		0	0	0	0	0	0	0	0	0	0	0	0	0	0	0	0
C28D4.9				0	0	0	0	0	0	0	0	0	0	0	0	0	0	1	0
C28F5.1				0	0	0	0	1	0	0	0	0	0	0	0	0	0	1	0
C28F5.4				1	0	0	0	0	0	0	0	0	0	0	0	0	0	0	0
C28G1.1		1.064		0	0	0	0	2	0	0	0	0	0	0	0	0	0	1	0
C28G1.3				1	0	4	0	9	0	0	0	1	0	0	0	0	0	4	0
C28G1.4				1	0	0	0	1	0	0	0	0	0	0	0	0	0	1	0
C28G1.5		1.51097		0	0	0	0	0	0	0	0	0	0	0	0	0	0	1	0
C28G1.6		2.03013		1	0	0	0	0	0	0	0	0	0	0	0	0	0	0	0
C28H8.1				1	0	0	0	1	0	0	0	0	0	1	0	0	0	2	0
C28H8.11		3.19526		0	0	0	0	0	0	0	0	0	0	0	0	0	0	0	0
C28H8.12		2.09168		2	0	0	0	19	0	1	0	0	0	0	0	0	0	12	0
C28H8.3				6	0	0	0	51	0	1	0	0	0	2	0	0	0	55	0
C28H8.4		-1.04846		2	0	0	0	36	0	1	0	0	0	2	0	0	0	20	0
C28H8.5		2.82059		0	0	0	0	0	0	0	0	0	0	0	0	0	0	0	0
C28H8.6				0	0	0	0	1	0	0	0	0	0	0	0	0	0	1	0
C28H8.9		-2.16184		5	0	0	0	33	0	0	0	0	0	1	0	0	0	19	0
C29A12.1		1.1438		1	0	0	0	7	0	1	0	0	0	0	0	0	0	7	0
C29A12.2				0.5	0	0	0	2	0	0	0	0	0	0	0	0	0	1.5	0
C29A12.3			-1.61808	5	0	0	0	33	0	2	0	0	0	2	0	0	0	27	0
C29A12.4				0	0	0	0	3	0	0	0	0	0	0	0	0	0	10	0
C29A12.6				0	0	0	0	1	0	0	0	0	0	0	0	0	0	0	0
C29A12.7				0	0	0	0	1	0	0	0	0	0	0	0	0	0	1	0
C29E4.1		1.55035	1.43587	0	0	0	0	0	0	0	0	0	0	0	0	0	0	0	0
C29E4.10				0	0	0	0	3	0	0	0	0	0	0	0	0	0	1	0
C29E4.12				0	0	0	0	1	0	0	0	0	0	0	0	0	0	0	0
C29E4.13				0	0	0	0	13	0	3	0	0	0	0	0	0	0	11	0
C29E4.15				0	0	0	0	1	0	0	0	0	0	0	0	0	0	0	0
C29E4.2				9	0	0	0	88	0	1	0	1	0	0	0	0	0	81	0
C29E4.3				11	0	0	0	129	0	7	0	1	0	6	0	0	0	75	0
C29E4.4	csr-1			19	0	0	0	104	0	4	1	0	0	5	0	0	0	98	0
C29E4.5				1	0	0	0	23	0	2	0	0	0	0	0	0	0	38	0
C29E4.7				19	0	0	0	36	1	2	0	0	0	2	0	0	0	42	0
C29E4.8	alg-3/4			2	1	0	0	21	0	2	0	0	0	1	0	0	0	21	0
C29E4.9				19	0	0	0	54	0	0	0	0	0	0	0	0	0	6	0
C29E6.1			2.16756	0	0	0	0	0	0	0	0	0	0	0	0	0	0	0	0
C29E6.2				0	0	0	0	1	0	0	0	0	0	0	0	0	0	0	0
C29E6.3		-1.15732		0	0	0	0	4	0	0	0	0	0	0	0	0	0	2	0
C29E6.4				0	0	0	0	0	0	0	0	0	0	0	0	0	0	0	0
C29F3.2		2.13532		0	0	0	0	0	0	0	0	0	0	0	0	0	0	0	0
C29F3.3		1.22669	2.38029	0	0	0	0	0	0	0	0	0	0	0	0	0	0	0	0
C29F3.5		1.16556	1.48997	0	0	0	0	0	0	0	0	0	0	0	0	0	0	0	0
C29F3.7				0	0	0	0	3	0	0	0	0	0	0	0	0	0	5	0
C29F4.1				0	0	0	0	0.428571	0	0	0	0	0	0	0	0	0	0.142857	0
C29F4.2		1.39099		0	0	0	0	0	0	0	0	0	0	0	0	0	0	0	0
C29F5.2				0	0	0	0	2	0	0	0	0	0	0	0	0	0	2	0
C29F5.3				0	0	0	0	0	0	0	0	0	0	0	0	0	0	0	0
C29F5.4				1	0	0	0	0	0	0	0	0	0	0	1	0	0	0	0
C29F7.1				0	0	0	0	1	0	0	0	0	0	0	0	0	0	0	0
C29F7.2		1.44791		0	0	0	0	0	0	0	0	0	0	0	0	0	0	2	0
C29F7.3			-1.00338	0	0	0	0	0	0	0	0	0	0	0	0	0	0	0	0
C29F7.4				0	0	0	0	0	0	0	0	0	0	0	0	0	0	0	0
C29F7.5				0	0	0	0	6	0	1	0	0	0	0	0	0	0	8	0
[truncated: 13,393 more rows]
